# Supplementary material for: The Neurogenic Compound P7C3 Regulates the Aerobic Glycolysis by Targeting Phosphoglycerate Kinase 1 in Glioma
Source: Front Oncol. 2021 Jun 18;11:644492. doi: 10.3389/fonc.2021.644492 (PMC8252887; doi:10.3389/fonc.2021.644492)
Supplement: Supplementary file 1 [file DataSheet_1.xlsx]

## Sheet: Identified P7C3 target proteins
Block	Column	Row	Name	ID	F635 Median_Biotin	F635 Mean_Biotin	B635 Median_Biotin	B635 Mean_Biotin	B635 SD_Biotin	F635 Median - B635 Median_Biotin	SNR 635_Biotin	I_Biotin	Z_Score_Biotin	F635 Median_P7C3-Bio	F635 Mean_P7C3-Bio	B635 Median_P7C3-Bio	B635 Mean_P7C3-Bio	B635 SD_P7C3-Bio	F635 Median - B635 Median_P7C3-Bio	SNR 635_P7C3-Bio	I_P7C3-Bio	Z_Score_P7C3-Bio	IMean_Biotin	IMean_P7C3-Bio	IMean_Ratio
16	12	13	CKM	JHU00018.B16C12	166	169	40	43	18	126	7	4.15	1.27894	3026	2502	46	51	28	2980	87.536	65.7826	3.90614	3.81859	63.4022	16.6036
16	12	14	CKM	JHU00018.B16C12	136	134	39	42	18	97	5.111	3.48718	0.948029	2807	2408	46	51	27	2761	87.296	61.0217	3.59026	3.81859	63.4022	16.6036
3	5	3	GCK	JHU00031.B3C5	197	195	53	56	24	144	5.792	3.71698	1.06276	4578	4065	60	72	55	4518	72.6	76.3	4.60395	3.60849	74.3364	20.6004
3	5	4	GCK	JHU00031.B3C5	182	180	52	55	23	130	5.435	3.5	0.954429	4270	3687	59	64	30	4211	120.767	72.3729	4.34339	3.60849	74.3364	20.6004
16	28	73	RACK1	JHU00033.B16C28	221	212	38	42	19	183	8.947	5.81579	2.11056	4076	3445	46	53	35	4030	96.914	88.6087	5.4206	5.39474	80.9852	15.0119
16	28	74	RACK1	JHU00033.B16C28	189	183	38	42	19	151	7.421	4.97368	1.69015	3448	2959	47	58	50	3401	58.02	73.3617	4.409	5.39474	80.9852	15.0119
14	28	15	IKBKB	JHU00039.B14C28	135	144	33	36	16	102	6.75	4.09091	1.24943	3693	3332	44	48	22	3649	149.273	83.9318	5.1103	3.8267	75.8992	19.8341
14	28	16	IKBKB	JHU00039.B14C28	114	117	32	36	16	82	5.063	3.5625	0.985632	3054	2753	45	49	24	3009	112.667	67.8667	4.04441	3.8267	75.8992	19.8341
13	16	75	NME1	JHU00057.B13C16	247	227	39	43	20	208	9.2	6.33333	2.36894	6482	5644	45	51	30	6437	186.433	144.044	9.09865	6.15417	132.386	21.5116
13	16	76	NME1	JHU00057.B13C16	239	215	40	43	21	199	8.19	5.975	2.19005	5312	4513	44	50	28	5268	159.393	120.727	7.55161	6.15417	132.386	21.5116
14	24	79	DUSP12	JHU00123.B14C24	130	131	35	38	17	95	5.471	3.71429	1.06141	2559	2475	40	44	22	2519	110.5	63.975	3.78621	3.57143	59.6661	16.7065
14	24	80	DUSP12	JHU00123.B14C24	120	125	35	38	18	85	4.833	3.42857	0.918769	2325	2180	42	47	25	2283	85.32	55.3571	3.21443	3.57143	59.6661	16.7065
18	28	7	HK2	JHU00137.B18C28	295	289	38	40	17	257	14.647	7.76316	3.08277	7701	6818	59	79	63	7642	106.968	130.525	8.20169	7.51671	125.863	16.7444
18	28	8	HK2	JHU00137.B18C28	269	251	37	40	17	232	12.412	7.27027	2.8367	6666	5923	55	71	62	6611	94.387	121.2	7.58297	7.51671	125.863	16.7444
13	31	13	IFT27	JHU00175.B13C31	146	144	37	40	18	109	5.778	3.94595	1.17706	3300	2928	48	62	63	3252	45.492	68.75	4.10302	3.66216	61.9069	16.9045
13	31	14	IFT27	JHU00175.B13C31	125	122	37	40	17	88	4.824	3.37838	0.893711	2588	2229	47	56	51	2541	42.608	55.0638	3.19497	3.66216	61.9069	16.9045
18	7	7	HPCA	JHU00230.B18C7	135	135	38	40	18	97	5.278	3.55263	0.980705	2884	2671	40	44	22	2844	119.409	72.1	4.32529	3.39474	67.425	19.8616
18	7	8	HPCA	JHU00230.B18C7	123	123	38	41	18	85	4.556	3.23684	0.82305	2761	2490	44	47	22	2717	111.045	62.75	3.70493	3.39474	67.425	19.8616
14	4	83	NMRK1	JHU00300.B14C4	214	194	38	42	22	176	6.909	5.63158	2.0186	5415	4494	47	55	38	5368	116.816	115.213	7.18573	5.57895	106.906	19.1625
14	4	84	NMRK1	JHU00300.B14C4	210	196	38	43	23	172	6.652	5.52632	1.96605	4437	3651	45	52	38	4392	94.711	98.6	6.08351	5.57895	106.906	19.1625
15	25	69	CAPN2	JHU00303.B15C25	263	255	34	37	16	229	13.625	7.73529	3.06886	4022	3573	38	48	60	3984	58.75	105.842	6.56401	7.26159	88.0801	12.1296
15	25	70	CAPN2	JHU00303.B15C25	224	222	33	36	17	191	10.941	6.78788	2.59587	3094	2856	44	62	104	3050	26.865	70.3182	4.20707	7.26159	88.0801	12.1296
13	30	75	CIAO1	JHU00307.B13C30	251	231	38	43	22	213	8.545	6.60526	2.5047	2953	2648	43	49	28	2910	92.821	68.6744	4.098	6.49182	63.769	9.82298
13	30	76	CIAO1	JHU00307.B13C30	236	223	37	41	20	199	9.1	6.37838	2.39143	2590	2245	44	50	28	2546	78.393	58.8636	3.44708	6.49182	63.769	9.82298
14	16	83	LYPLA1	JHU00332.B14C16	141	138	36	40	18	105	5.444	3.91667	1.16245	3714	3176	48	52	23	3666	135.826	77.375	4.67527	3.68056	68.9775	18.7411
14	16	84	LYPLA1	JHU00332.B14C16	124	124	36	40	18	88	4.667	3.44444	0.926694	3029	2726	50	63	82	2979	32.476	60.58	3.56096	3.68056	68.9775	18.7411
2	30	1	PANK3	JHU00347.B2C30	154	155	51	54	22	103	4.591	3.01961	0.714598	4185	3709	56	62	31	4129	117.645	74.7321	4.49992	2.9902	66.1775	22.1315
2	30	2	PANK3	JHU00347.B2C30	151	152	51	54	23	100	4.261	2.96078	0.685231	3515	3203	61	66	33	3454	95.061	57.623	3.36476	2.9902	66.1775	22.1315
14	24	83	PSME3	JHU00356.B14C24	198	197	35	38	17	163	9.353	5.65714	2.03136	4530	4381	51	56	31	4479	139.516	88.8235	5.43486	5.3	84.1425	15.8759
14	24	84	PSME3	JHU00356.B14C24	173	172	35	38	18	138	7.444	4.94286	1.67476	4132	3880	52	61	37	4080	103.216	79.4615	4.81371	5.3	84.1425	15.8759
1	10	3	SAE1	JHU00362.B1C10	198	195	47	51	23	151	6.261	4.21277	1.31027	4285	3730	54	58	29	4231	126.621	79.3519	4.80643	4.03347	78.1382	19.3725
1	10	4	SAE1	JHU00362.B1C10	185	182	48	52	22	137	5.909	3.85417	1.13124	4077	3474	53	58	30	4024	113.867	76.9245	4.64538	4.03347	78.1382	19.3725
15	7	45	CIRBP	JHU00409.B15C7	130	143	32	37	18	98	5.889	4.0625	1.23525	2470	2533	45	80	235	2425	10.438	54.8889	3.18336	3.60938	53.5908	14.8477
15	7	46	CIRBP	JHU00409.B15C7	101	116	32	35	16	69	5.063	3.15625	0.782816	2144	2183	41	44	20	2103	106.95	52.2927	3.01111	3.60938	53.5908	14.8477
1	3	7	PLS3	JHU00446.B1C3	159	155	51	54	23	108	4.391	3.11765	0.763544	3026	2811	58	82	217	2968	12.576	52.1724	3.00313	2.97882	52.3362	17.5694
1	3	8	PLS3	JHU00446.B1C3	142	145	50	53	23	92	4	2.84	0.624931	3360	3001	64	89	218	3296	13.358	52.5	3.02486	2.97882	52.3362	17.5694
20	11	15	PPIH	JHU00448.B20C11	142	140	34	38	17	108	6	4.17647	1.29215	4354	3550	44	53	38	4310	92.026	98.9545	6.10703	4.16176	95.9545	23.0562
20	11	16	PPIH	JHU00448.B20C11	141	143	34	38	17	107	6.176	4.14706	1.27747	4090	3558	44	53	42	4046	83.452	92.9545	5.70894	4.16176	95.9545	23.0562
14	1	81	PRTFDC1	JHU00449.B14C1	195	184	38	42	20	157	7.1	5.13158	1.76898	4074	3436	45	52	57	4029	59.368	90.5333	5.5483	4.99822	84.9295	16.9919
14	1	82	PRTFDC1	JHU00449.B14C1	180	174	37	40	18	143	7.444	4.86486	1.63582	3411	2929	43	48	52	3368	55.404	79.3256	4.80469	4.99822	84.9295	16.9919
14	20	79	TTC1	JHU00476.B14C20	228	214	36	40	18	192	9.667	6.33333	2.36894	5496	4540	52	79	78	5444	57.192	105.692	6.55407	6.20952	103.042	16.5942
14	20	80	TTC1	JHU00476.B14C20	213	202	35	39	18	178	9.056	6.08571	2.24532	5120	4437	51	72	75	5069	58.2	100.392	6.20241	6.20952	103.042	16.5942
4	32	9	PHPT1	JHU00544.B4C32	138	135	54	57	24	84	3.25	2.55556	0.482925	3517	3077	59	96	879	3458	3.391	59.6102	3.49661	2.50327	60.2542	24.0702
4	32	10	PHPT1	JHU00544.B4C32	125	126	51	55	23	74	3.087	2.45098	0.430717	3593	3061	59	67	45	3534	66.533	60.8983	3.58208	2.50327	60.2542	24.0702
14	18	69	UAP1	JHU00762.B14C18	198	196	38	44	27	160	5.63	5.21053	1.80839	4050	3558	50	218	371	4000	9.003	81	4.91578	5.28582	84.7174	16.0273
14	18	70	UAP1	JHU00762.B14C18	193	190	36	40	21	157	7.143	5.36111	1.88357	4068	3509	46	134	262	4022	12.882	88.4348	5.40906	5.28582	84.7174	16.0273
15	1	71	KLHL1	JHU00816.B15C1	172	174	34	38	18	138	7.556	5.05882	1.73266	2994	2944	39	44	38	2955	76.316	76.7692	4.63508	4.86275	73.2596	15.0655
15	1	72	KLHL1	JHU00816.B15C1	154	164	33	37	17	121	7.471	4.66667	1.53688	2511	2612	36	40	19	2475	135.368	69.75	4.16937	4.86275	73.2596	15.0655
19	26	23	FABP5	JHU00992.B19C26	94	95	35	38	16	59	3.563	2.68571	0.547905	2138	1851	38	43	25	2100	72.32	56.2632	3.27454	2.6958	56.6451	21.0124
19	26	24	FABP5	JHU00992.B19C26	92	91	34	37	16	58	3.375	2.70588	0.557974	2110	1794	37	43	26	2073	67.346	57.027	3.32522	2.6958	56.6451	21.0124
13	19	75	PRMT1	JHU01029.B13C19	152	158	38	42	19	114	6.105	4	1.20405	3111	3283	42	53	86	3069	37.558	74.0714	4.45609	3.97368	66.059	16.6241
13	19	76	PRMT1	JHU01029.B13C19	150	166	38	41	19	112	6.579	3.94737	1.17777	2496	2637	43	47	25	2453	103.6	58.0465	3.39286	3.97368	66.059	16.6241
16	22	81	HVCN1	JHU01298.B16C22	231	240	37	40	18	194	11.111	6.24324	2.32397	3497	3824	46	95	369	3451	10.106	76.0217	4.58548	5.83784	73.8442	12.6492
16	22	82	HVCN1	JHU01298.B16C22	201	214	37	41	23	164	7.522	5.43243	1.91918	3225	3374	45	77	161	3180	20.478	71.6667	4.29653	5.83784	73.8442	12.6492
20	19	15	PDZK1	JHU01312.B20C19	107	110	39	43	20	68	3.35	2.74359	0.576799	2926	2435	49	77	102	2877	23.118	59.7143	3.50352	2.81916	61.2593	21.7296
20	19	16	PDZK1	JHU01312.B20C19	110	110	38	42	19	72	3.579	2.89474	0.652258	2889	2415	46	80	112	2843	20.848	62.8043	3.70854	2.81916	61.2593	21.7296
20	5	17	SERPINE1	JHU01324.B20C5	121	132	34	37	17	87	5.588	3.55882	0.983796	2599	2785	39	42	21	2560	130.619	66.641	3.96309	3.3937	65.0097	19.156
20	5	18	SERPINE1	JHU01324.B20C5	113	119	35	38	17	78	4.765	3.22857	0.818921	2345	2306	37	41	21	2308	107.857	63.3784	3.74662	3.3937	65.0097	19.156
16	14	9	STX8	JHU01331.B16C14	131	151	42	45	19	89	5.579	3.11905	0.764243	2517	2380	47	51	26	2470	89.577	53.5532	3.09474	3.18148	53.266	16.7425
16	14	10	STX8	JHU01331.B16C14	133	170	41	44	19	92	6.632	3.2439	0.826575	2490	3665	47	56	89	2443	40.551	52.9787	3.05663	3.18148	53.266	16.7425
15	15	67	TOMM6	JHU01355.B15C15	149	152	32	36	16	117	7.25	4.65625	1.53168	3113	3109	39	43	22	3074	139.364	79.8205	4.83753	4.29688	72.8249	16.9483
15	15	68	TOMM6	JHU01355.B15C15	126	130	32	37	18	94	5.167	3.9375	1.17285	2699	2676	41	46	24	2658	109.583	65.8293	3.90923	4.29688	72.8249	16.9483
11	18	79	ODC1	JHU01407.B11C18	156	157	36	39	17	120	6.941	4.33333	1.37046	3608	3122	42	48	27	3566	113.852	85.9048	5.2412	4.375	79.1524	18.092
11	18	80	ODC1	JHU01407.B11C18	159	154	36	39	17	123	6.765	4.41667	1.41207	3258	2870	45	50	27	3213	104.444	72.4	4.34519	4.375	79.1524	18.092
16	30	81	RABL2B	JHU01415.B16C30	195	195	40	43	19	155	8	4.875	1.64088	3171	2855	42	47	25	3129	112.32	75.5	4.55087	4.82212	69.7738	14.4695
16	30	82	RABL2B	JHU01415.B16C30	186	184	39	42	19	147	7.474	4.76923	1.58808	2690	2444	42	51	41	2648	58.366	64.0476	3.79103	4.82212	69.7738	14.4695
16	10	81	SNX4	JHU01424.B16C10	126	126	33	36	16	93	5.625	3.81818	1.11328	2697	2502	40	59	267	2657	9.15	67.425	4.01511	3.60027	64.2491	17.8456
16	10	82	SNX4	JHU01424.B16C10	115	119	34	36	16	81	5.188	3.38235	0.895695	2504	2265	41	60	262	2463	8.416	61.0732	3.59368	3.60027	64.2491	17.8456
15	30	79	ADRM1	JHU01445.B15C30	186	185	33	37	18	153	8.222	5.63636	2.02099	3661	3308	40	48	36	3621	90.556	91.525	5.61409	5.6085	88.724	15.8196
15	30	80	ADRM1	JHU01445.B15C30	173	166	31	35	16	142	8.188	5.58065	1.99317	3351	3014	39	49	42	3312	70.595	85.9231	5.24242	5.6085	88.724	15.8196
15	12	13	AGTRAP	JHU01446.B15C12	164	171	31	34	15	133	9.133	5.29032	1.84823	3199	2988	44	49	26	3155	113.038	72.7045	4.3654	4.91935	66.7127	13.5613
15	12	14	AGTRAP	JHU01446.B15C12	141	157	31	34	15	110	8.2	4.54839	1.47783	2611	2604	43	61	329	2568	7.729	60.7209	3.57031	4.91935	66.7127	13.5613
15	19	71	APOBEC3C	JHU01449.B15C19	192	182	32	35	16	160	9.188	6	2.20253	6641	5603	56	110	269	6585	20.42	118.589	7.40976	5.75	108.326	18.8393
15	19	72	APOBEC3C	JHU01449.B15C19	176	179	32	35	16	144	9	5.5	1.95291	4707	4451	48	95	264	4659	16.5	98.0625	6.04784	5.75	108.326	18.8393
16	27	81	TMEM248	JHU01457.B16C27	144	153	38	42	19	106	5.842	3.78947	1.09895	3191	3191	49	80	212	3142	14.675	65.1224	3.86234	3.64474	60.2134	16.5206
16	27	82	TMEM248	JHU01457.B16C27	133	146	38	42	18	95	5.778	3.5	0.954429	2544	2694	46	62	56	2498	47	55.3043	3.21093	3.64474	60.2134	16.5206
16	16	69	AIF1L	JHU01458.B16C16	173	183	34	38	17	139	8.529	5.08824	1.74734	4269	4063	46	50	26	4223	154.346	92.8043	5.69898	4.81555	83.2	17.2774
16	16	70	AIF1L	JHU01458.B16C16	159	163	35	38	17	124	7.353	4.54286	1.47507	3459	3307	47	52	28	3412	116.25	73.5957	4.42452	4.81555	83.2	17.2774
16	4	67	TBCC	JHU01523.B16C4	164	172	33	37	16	131	8.438	4.9697	1.68816	3722	3216	42	49	69	3680	45.899	88.619	5.42129	4.90909	79.9206	16.2801
16	4	68	TBCC	JHU01523.B16C4	160	157	33	37	17	127	7.059	4.84848	1.62765	3205	2859	45	49	25	3160	112.4	71.2222	4.26705	4.90909	79.9206	16.2801
13	15	81	SH3GLB2	JHU01617.B13C15	152	148	40	43	19	112	5.526	3.8	1.1042	3581	3096	45	53	31	3536	98.161	79.5778	4.82142	3.675	82.7523	22.5176
13	15	82	SH3GLB2	JHU01617.B13C15	142	141	40	44	20	102	4.85	3.55	0.979391	3523	3275	41	48	31	3482	104.097	85.9268	5.24267	3.675	82.7523	22.5176
15	28	79	HBZ	JHU01672.B15C28	194	184	32	36	16	162	9.25	6.0625	2.23373	4635	4048	41	46	26	4594	153.923	113.049	7.04215	5.82157	109.962	18.8887
15	28	80	HBZ	JHU01672.B15C28	173	176	31	35	15	142	9.4	5.58065	1.99317	4275	3688	40	47	36	4235	101.139	106.875	6.63254	5.82157	109.962	18.8887
15	3	13	NUP62CL	JHU01883.B15C3	226	235	31	34	15	195	13.4	7.29032	2.84671	3333	3277	44	47	22	3289	146.818	75.75	4.56746	6.91935	68.7273	9.93261
15	3	14	NUP62CL	JHU01883.B15C3	203	216	31	34	15	172	12.133	6.54839	2.47631	2715	2706	44	57	188	2671	14.09	61.7045	3.63557	6.91935	68.7273	9.93261
18	28	9	ASPH	JHU01923.B18C28	145	142	35	38	17	110	6.118	4.14286	1.27537	3334	3090	46	58	57	3288	53.193	72.4783	4.35038	3.88571	64.8463	16.6884
18	28	10	ASPH	JHU01923.B18C28	127	130	35	38	17	92	5.412	3.62857	1.01862	2403	2345	42	48	38	2361	60.447	57.2143	3.33765	3.88571	64.8463	16.6884
15	7	81	CETN2	JHU01939.B15C7	139	137	33	36	17	106	5.941	4.21212	1.30995	3170	2668	41	45	24	3129	109.292	77.3171	4.67143	3.9697	73.2073	18.4415
15	7	82	CETN2	JHU01939.B15C7	123	122	33	36	16	90	5.375	3.72727	1.06789	2833	2435	41	47	26	2792	91.846	69.0976	4.12608	3.9697	73.2073	18.4415
15	31	79	ME1	JHU01978.B15C31	170	173	34	37	17	136	8	5	1.70329	3233	2876	43	57	49	3190	57.531	75.186	4.53004	4.78125	70.2394	14.6906
15	31	80	ME1	JHU01978.B15C31	146	154	32	35	16	114	7.438	4.5625	1.48487	2677	2445	41	69	119	2636	19.966	65.2927	3.87363	4.78125	70.2394	14.6906
15	13	79	HMGN5	JHU01985.B15C13	164	160	35	39	19	129	6.368	4.68571	1.54639	4139	4009	44	122	303	4095	12.828	94.0682	5.78283	4.57815	84.7216	18.5056
15	13	80	HMGN5	JHU01985.B15C13	152	150	34	38	19	118	5.895	4.47059	1.43899	3618	3171	48	107	278	3570	11.022	75.375	4.54257	4.57815	84.7216	18.5056
19	2	13	VAMP4	JHU02013.B19C2	141	142	35	38	16	106	6.5	4.02857	1.21831	2871	2974	44	48	23	2827	127.217	65.25	3.8708	3.82857	63.6705	16.6303
19	2	14	VAMP4	JHU02013.B19C2	127	125	35	38	17	92	5.118	3.62857	1.01862	2732	2651	44	48	23	2688	113.174	62.0909	3.6612	3.82857	63.6705	16.6303
14	20	81	ATP6V1E1	JHU02022.B14C20	149	151	35	38	17	114	6.647	4.25714	1.33243	2987	2898	48	56	44	2939	64.591	62.2292	3.67038	3.95714	58.375	14.7518
14	20	82	ATP6V1E1	JHU02022.B14C20	128	133	35	38	17	93	5.588	3.65714	1.03288	2617	2538	48	52	24	2569	103.583	54.5208	3.15894	3.95714	58.375	14.7518
14	26	13	BDH2	JHU02026.B14C26	255	242	33	36	17	222	12.118	7.72727	3.06485	5859	5178	52	58	32	5807	160	112.673	7.01723	7.39305	102.552	13.8714
14	26	14	BDH2	JHU02026.B14C26	240	224	34	41	83	206	2.205	7.05882	2.73114	5361	4635	58	64	35	5303	130.6	92.431	5.67421	7.39305	102.552	13.8714
16	11	67	DAZAP2	JHU02041.B16C11	118	120	34	38	21	84	3.905	3.47059	0.939746	2648	2404	46	78	233	2602	9.983	57.5652	3.36093	3.27941	57.0966	17.4106
16	11	68	DAZAP2	JHU02041.B16C11	105	113	34	37	18	71	4.222	3.08824	0.74886	2435	2158	43	68	157	2392	13.312	56.6279	3.29874	3.27941	57.0966	17.4106
15	21	81	HSPD1	JHU02056.B15C21	175	168	32	35	16	143	8.313	5.46875	1.93731	3439	3281	37	42	24	3402	134.958	92.9459	5.70837	5.01562	79.7807	15.9064
15	21	82	HSPD1	JHU02056.B15C21	146	146	32	35	16	114	6.938	4.5625	1.48487	2598	2556	39	44	25	2559	100.48	66.6154	3.96139	5.01562	79.7807	15.9064
14	3	13	POLE3	JHU02079.B14C3	130	131	35	39	18	95	5.111	3.71429	1.06141	3233	2710	50	74	106	3183	24.868	64.66	3.83166	3.71825	61.4486	16.5262
14	3	14	POLE3	JHU02079.B14C3	134	135	36	40	19	98	5	3.72222	1.06537	3436	3071	59	89	125	3377	23.856	58.2373	3.40552	3.71825	61.4486	16.5262
14	22	7	PPIA	JHU02083.B14C22	161	154	34	38	17	127	6.824	4.73529	1.57114	3496	2903	49	56	32	3447	88.969	71.3469	4.27532	4.71613	68.8571	14.6003
14	22	8	PPIA	JHU02083.B14C22	155	144	33	37	17	122	6.294	4.69697	1.552	3252	2709	49	55	32	3203	82.938	66.3673	3.94494	4.71613	68.8571	14.6003
14	23	13	RUVBL1	JHU02091.B14C23	271	259	34	37	16	237	13.875	7.97059	3.18633	7497	6476	55	66	51	7442	125.686	136.309	8.58543	7.70588	123.47	16.0228
14	23	14	RUVBL1	JHU02091.B14C23	253	234	34	39	24	219	8.125	7.44118	2.92202	7191	6045	65	77	56	7126	106.571	110.631	6.88172	7.70588	123.47	16.0228
3	32	33	TGM4	JHU02100.B3C32	162	166	53	56	23	109	4.783	3.0566	0.733068	3332	2838	57	62	38	3275	73.053	58.4561	3.42004	2.9717	56.1924	18.9092
3	32	34	TGM4	JHU02100.B3C32	153	154	53	56	23	100	4.261	2.88679	0.648292	3020	2600	56	60	29	2964	87.586	53.9286	3.11965	2.9717	56.1924	18.9092
14	20	13	TPMT	JHU02103.B14C20	203	197	34	37	17	169	9.412	5.97059	2.18785	5061	4374	45	85	279	5016	15.373	112.467	7.00353	5.87923	114.931	19.5486
14	20	14	TPMT	JHU02103.B14C20	191	179	33	37	16	158	8.875	5.78788	2.09663	5048	4167	43	76	276	5005	14.822	117.395	7.33054	5.87923	114.931	19.5486
14	14	7	UBE2D1	JHU02105.B14C14	263	257	35	38	17	228	12.882	7.51429	2.95852	6253	5254	43	52	36	6210	144.5	145.419	9.18983	7.45714	139.209	18.6679
14	14	8	UBE2D1	JHU02105.B14C14	259	244	35	38	18	224	11.444	7.4	2.90147	5985	5109	45	54	49	5940	103.163	133	8.36588	7.45714	139.209	18.6679
15	17	75	XRCC4	JHU02111.B15C17	221	214	32	36	17	189	10.471	6.90625	2.65497	5638	4847	37	46	85	5601	56.482	152.378	9.65159	6.55919	147.595	22.502
15	17	76	XRCC4	JHU02111.B15C17	205	190	33	37	19	172	8.053	6.21212	2.30843	5284	4842	37	46	79	5247	60.709	142.811	9.0168	6.55919	147.595	22.502
16	5	73	NUDT22	JHU02170.B16C5	140	135	33	37	17	107	5.765	4.24242	1.32508	3170	2580	43	60	60	3127	42	73.7209	4.43283	4.09091	70.3392	17.194
16	5	74	NUDT22	JHU02170.B16C5	130	132	33	37	17	97	5.588	3.93939	1.17379	3147	2622	47	83	117	3100	21.701	66.9574	3.98409	4.09091	70.3392	17.194
15	31	81	TNFAIP8	JHU02199.B15C31	167	165	33	37	19	134	6.737	5.06061	1.73355	4502	4073	40	63	114	4462	35.175	112.55	7.00906	4.93939	109.946	22.259
15	31	82	TNFAIP8	JHU02199.B15C31	159	156	33	37	19	126	6.263	4.81818	1.61252	4079	3612	38	50	118	4041	30.186	107.342	6.66353	4.93939	109.946	22.259
14	23	15	WDYHV1	JHU02217.B14C23	184	179	34	39	24	150	5.833	5.41176	1.90886	4225	3449	61	82	313	4164	10.757	69.2623	4.13701	5.26471	66.1728	12.5691
14	23	16	WDYHV1	JHU02217.B14C23	174	164	34	37	17	140	7.471	5.11765	1.76202	3785	3181	60	77	318	3725	9.761	63.0833	3.72705	5.26471	66.1728	12.5691
19	12	15	NUDT5	JHU02262.B19C12	148	150	34	38	17	114	6.588	4.35294	1.38025	3436	3125	37	41	22	3399	140.182	92.8649	5.70299	4.16218	87.9741	21.1365
19	12	16	NUDT5	JHU02262.B19C12	139	136	35	38	17	104	5.765	3.97143	1.18979	2991	2652	36	40	21	2955	124.381	83.0833	5.05401	4.16218	87.9741	21.1365
14	27	9	DNAL4	JHU02333.B14C27	227	219	35	39	18	192	10	6.48571	2.44502	5713	5019	50	67	103	5663	48.078	114.26	7.12252	6.05714	110.7	18.2759
14	27	10	DNAL4	JHU02333.B14C27	197	190	35	38	17	162	8.941	5.62857	2.0171	5357	4665	50	60	52	5307	88.558	107.14	6.65012	6.05714	110.7	18.2759
14	17	9	FIS1	JHU02340.B14C17	188	180	35	38	17	153	8.353	5.37143	1.88872	4820	4151	43	48	30	4777	136.767	112.093	6.97874	5.00516	103.217	20.6222
14	17	10	FIS1	JHU02340.B14C17	167	164	36	39	17	131	7.353	4.63889	1.52301	3868	3426	41	44	21	3827	161.048	94.3415	5.80096	5.00516	103.217	20.6222
11	2	89	HACL1	JHU02344.B11C2	147	144	30	34	15	117	7.333	4.9	1.65337	4261	3496	42	47	27	4219	127.741	101.452	6.27276	4.30484	89.158	20.7111
11	2	90	HACL1	JHU02344.B11C2	115	116	31	36	21	84	3.81	3.70968	1.05911	3382	2842	44	69	487	3338	5.694	76.8636	4.64134	4.30484	89.158	20.7111
16	23	73	C11orf49	JHU02410.B16C23	203	206	36	40	18	167	9.222	5.63889	2.02225	4935	4658	45	51	33	4890	139.606	109.667	6.81776	5.44107	101.744	18.6994
16	23	74	C11orf49	JHU02410.B16C23	194	193	37	40	18	157	8.5	5.24324	1.82473	4222	4001	45	52	43	4177	91.837	93.8222	5.76651	5.44107	101.744	18.6994
2	22	39	CBR3	JHU02421.B2C22	142	141	47	50	22	95	4.136	3.02128	0.715432	4445	4027	60	72	60	4385	65.917	74.0833	4.45688	2.9889	69.762	23.3404
2	22	40	CBR3	JHU02421.B2C22	136	138	46	50	22	90	4	2.95652	0.683103	3861	3389	59	62	29	3802	114.724	65.4407	3.88345	2.9889	69.762	23.3404
17	30	11	GLO1	JHU02438.B17C30	165	164	38	41	18	127	6.833	4.34211	1.37484	3790	3194	46	50	27	3744	116.444	82.3913	5.00809	4.27362	84.091	19.6768
17	30	12	GLO1	JHU02438.B17C30	164	161	39	42	19	125	6.263	4.20513	1.30646	3689	3161	43	48	27	3646	115.296	85.7907	5.23364	4.27362	84.091	19.6768
13	8	11	ANXA3	JHU02503.B13C8	127	126	42	46	19	85	4.211	3.02381	0.716696	2870	2508	54	73	56	2816	43.482	53.1481	3.06787	2.91434	52.9683	18.175
13	8	12	ANXA3	JHU02503.B13C8	115	116	41	44	20	74	3.6	2.80488	0.607397	2745	2290	52	64	42	2693	53	52.7885	3.044	2.91434	52.9683	18.175
2	4	37	ATG4B	JHU02506.B2C4	209	207	46	49	21	163	7.524	4.54348	1.47538	4255	3645	60	70	53	4195	67.453	70.9167	4.24677	4.3913	71.0765	16.1857
2	4	38	ATG4B	JHU02506.B2C4	195	191	46	49	21	149	6.762	4.23913	1.32343	3918	3337	55	59	28	3863	117.071	71.2364	4.26798	4.3913	71.0765	16.1857
16	19	69	KRT8	JHU02543.B16C19	270	259	36	39	17	234	12.941	7.5	2.95139	7834	6933	50	58	37	7784	185.811	156.68	9.937	7.11111	150.84	21.2119
16	19	70	KRT8	JHU02543.B16C19	242	232	36	39	17	206	11.353	6.72222	2.56309	6525	5714	45	53	35	6480	161.743	145	9.16205	7.11111	150.84	21.2119
11	2	87	PHGDH	JHU02559.B11C2	250	236	31	35	17	219	11.824	8.06452	3.23322	5151	4416	41	47	27	5110	161.815	125.634	7.87717	7.82258	116.543	14.8983
11	2	88	PHGDH	JHU02559.B11C2	235	226	31	35	17	204	11.235	7.58065	2.99165	4513	3976	42	51	85	4471	46.176	107.452	6.67084	7.82258	116.543	14.8983
1	4	39	RUVBL2	JHU02568.B1C4	215	206	45	48	22	170	7.182	4.77778	1.59235	6813	5962	83	108	109	6730	53.706	82.0843	4.98773	4.67778	90.7037	19.3903
1	4	40	RUVBL2	JHU02568.B1C4	206	206	45	48	21	161	7.524	4.57778	1.4925	6456	5774	65	93	96	6391	59.177	99.3231	6.13148	4.67778	90.7037	19.3903
16	3	75	NNMT	JHU02648.B16C3	202	191	32	36	16	170	9.688	6.3125	2.35854	4994	4253	39	44	24	4955	175.375	128.051	8.03754	6.03125	124.001	20.5597
16	3	76	NNMT	JHU02648.B16C3	184	170	32	36	16	152	8.375	5.75	2.07772	4798	3832	40	47	35	4758	108.143	119.95	7.50004	6.03125	124.001	20.5597
4	12	43	ACY3	JHU02691.B4C12	164	170	54	57	24	110	4.708	3.03704	0.7233	4242	3476	60	69	40	4182	85.175	70.7	4.2324	2.98078	68.2333	22.8911
4	12	44	ACY3	JHU02691.B4C12	155	158	53	57	24	102	4.208	2.92453	0.667131	3946	3284	60	67	34	3886	94.618	65.7667	3.90508	2.98078	68.2333	22.8911
19	26	17	ANP32B	JHU02692.B19C26	102	105	34	37	17	68	4	3	0.704809	2593	2071	39	45	40	2554	50.65	66.4872	3.95289	2.95588	66.8489	22.6155
19	26	18	ANP32B	JHU02692.B19C26	99	101	34	38	17	65	3.706	2.91176	0.660759	2554	2103	38	42	21	2516	98.143	67.2105	4.00088	2.95588	66.8489	22.6155
16	25	69	TMEM167B	JHU02704.B16C25	160	165	37	40	18	123	6.944	4.32432	1.36597	2757	2776	46	62	92	2711	29.5	59.9348	3.51815	3.94265	58.1579	14.751
16	25	70	TMEM167B	JHU02704.B16C25	146	150	41	48	34	105	3	3.56098	0.984871	2368	2449	42	57	91	2326	26.286	56.381	3.28236	3.94265	58.1579	14.751
2	27	47	ACBD6	JHU02785.B2C27	136	138	46	50	22	90	4	2.95652	0.683103	3919	3371	65	70	37	3854	89.216	60.2923	3.54187	2.95652	59.9682	20.2834
2	27	48	ACBD6	JHU02785.B2C27	136	134	46	49	21	90	4.048	2.95652	0.683103	3519	3098	59	65	42	3460	72.214	59.6441	3.49886	2.95652	59.9682	20.2834
1	29	47	GADD45G	JHU02812.B1C29	293	272	43	46	21	250	10.762	6.81395	2.60889	10902	9589	60	68	37	10842	257.324	181.7	11.597	6.94269	184.559	26.5832
1	29	48	GADD45G	JHU02812.B1C29	297	271	42	46	21	255	10.714	7.07143	2.73743	10308	8664	55	68	179	10253	48.022	187.418	11.9764	6.94269	184.559	26.5832
4	22	47	HSPBP1	JHU02818.B4C22	127	132	54	58	25	73	2.96	2.35185	0.381228	3485	3006	62	148	299	3423	9.559	56.2097	3.27099	2.50285	55.2336	22.0683
4	22	48	HSPBP1	JHU02818.B4C22	138	137	52	55	24	86	3.417	2.65385	0.531996	3581	3126	66	176	300	3515	9.833	54.2576	3.14148	2.50285	55.2336	22.0683
14	13	71	LOC100132686	JHU02829.B14C13	287	276	36	39	17	251	13.941	7.97222	3.18714	5999	5975	43	97	316	5956	18.601	139.512	8.79791	7.22897	130.199	18.0107
14	13	72	LOC100132686	JHU02829.B14C13	227	227	35	39	18	192	10.444	6.48571	2.44502	5319	5127	44	98	311	5275	16.17	120.886	7.56216	7.22897	130.199	18.0107
14	21	71	RPLP2	JHU02847.B14C21	205	198	36	39	18	169	8.833	5.69444	2.04998	6176	5588	51	60	37	6125	149.405	121.098	7.57621	5.84722	114.229	19.5356
14	21	72	RPLP2	JHU02847.B14C21	210	197	35	38	17	175	9.353	6	2.20253	5368	4664	50	56	32	5318	144	107.36	6.66471	5.84722	114.229	19.5356
2	1	45	MRFAP1L1	JHU02929.B2C1	159	157	46	50	23	113	4.652	3.45652	0.932723	3039	2652	51	55	25	2988	103.88	59.5882	3.49515	3.32826	57.4341	17.2565
2	1	46	MRFAP1L1	JHU02929.B2C1	144	144	45	48	22	99	4.364	3.2	0.804657	2764	2497	50	53	24	2714	101.833	55.28	3.20931	3.32826	57.4341	17.2565
14	31	71	RAB25	JHU02950.B14C31	132	141	34	38	17	98	6.059	3.88235	1.14532	2736	2650	38	41	21	2698	124.238	72	4.31865	3.65546	66.9875	18.3253
14	31	72	RAB25	JHU02950.B14C31	120	120	35	38	17	85	4.824	3.42857	0.918769	2479	2400	40	45	27	2439	87.222	61.975	3.65351	3.65546	66.9875	18.3253
13	17	9	IFIT5	JHU03020.B13C17	159	153	39	42	19	120	5.842	4.07692	1.24245	4218	3629	51	62	54	4167	66.056	82.7059	5.02896	3.87596	81.5468	21.0391
13	17	10	IFIT5	JHU03020.B13C17	147	145	40	43	19	107	5.368	3.675	1.0418	3939	3415	49	57	47	3890	71.447	80.3878	4.87516	3.87596	81.5468	21.0391
13	29	9	KV205	JHU03021.B13C29	165	172	37	41	19	128	6.895	4.45946	1.43343	3446	3392	48	54	31	3398	107.677	71.7917	4.30483	4.11131	66.2847	16.1225
13	29	10	KV205	JHU03021.B13C29	143	155	38	42	18	105	6.278	3.76316	1.08581	2735	2689	45	51	26	2690	101.462	60.7778	3.57408	4.11131	66.2847	16.1225
4	13	43	KV205	JHU03021.B4C13	163	170	54	56	23	109	4.957	3.01852	0.714055	4591	4306	57	62	29	4534	146.345	80.5439	4.88552	3.00926	73.094	24.2897
4	13	44	KV205	JHU03021.B4C13	156	160	52	55	24	104	4.375	3	0.704809	3873	3537	59	64	32	3814	108.531	65.6441	3.89695	3.00926	73.094	24.2897
4	15	51	ADH1B	JHU03076.B4C15	156	164	53	56	23	103	4.696	2.9434	0.676551	3735	3283	59	77	95	3676	33.747	63.3051	3.74176	2.8417	60.0424	21.129
4	15	52	ADH1B	JHU03076.B4C15	137	135	50	53	23	87	3.565	2.74	0.575007	3350	2943	59	65	38	3291	75.737	56.7797	3.30881	2.8417	60.0424	21.129
14	28	81	FAM124A	JHU03100.B14C28	184	183	34	37	17	150	8.588	5.41176	1.90886	3007	2731	46	51	26	2961	103.077	65.3696	3.87873	5.20588	60.6431	11.649
14	28	82	FAM124A	JHU03100.B14C28	175	169	35	39	17	140	7.647	5	1.70329	2684	2449	48	55	30	2636	79.8	55.9167	3.25155	5.20588	60.6431	11.649
11	23	85	TCEB2	JHU03155.B11C23	217	207	37	40	17	180	9.824	5.86486	2.13506	6602	5288	42	46	24	6560	218.417	157.19	9.97087	5.80386	153.456	26.4403
11	23	86	TCEB2	JHU03155.B11C23	201	189	35	39	17	166	8.824	5.74286	2.07415	6438	5312	43	48	27	6395	194.963	149.721	9.47528	5.80386	153.456	26.4403
13	10	67	RP11-998D10.4_frag	JHU03224.B13C10	171	168	41	43	19	130	6.579	4.17073	1.28929	3701	3582	46	51	27	3655	130.778	80.4565	4.87972	3.73171	71.9187	19.2723
13	10	68	RP11-998D10.4_frag	JHU03224.B13C10	135	140	41	43	19	94	5.105	3.29268	0.850928	2662	2625	42	47	24	2620	107.417	63.381	3.74679	3.73171	71.9187	19.2723
14	30	83	CFL2	JHU03281.B14C30	189	184	33	37	17	156	8.647	5.72727	2.06637	4145	3544	51	58	51	4094	68.353	81.2745	4.934	5.37834	76.8824	14.2948
14	30	84	CFL2	JHU03281.B14C30	171	168	34	38	17	137	7.647	5.02941	1.71797	3697	3257	51	62	64	3646	49.922	72.4902	4.35117	5.37834	76.8824	14.2948
2	10	51	C1orf123	JHU03372.B2C10	169	169	45	48	23	124	5.261	3.75556	1.08201	5528	4524	53	57	25	5475	178.68	104.302	6.46182	3.63333	97.7375	26.9002
2	10	52	C1orf123	JHU03372.B2C10	158	148	45	49	24	113	4.125	3.51111	0.959977	4741	3931	52	56	25	4689	155	91.1731	5.59075	3.63333	97.7375	26.9002
16	1	7	TMEM222	JHU03373.B16C1	173	168	38	41	18	135	7.056	4.55263	1.47995	4054	3400	43	54	116	4011	28.845	94.2791	5.79682	4.19523	83.6178	19.9316
16	1	8	TMEM222	JHU03373.B16C1	142	147	37	41	24	105	4.417	3.83784	1.12309	3356	2927	46	51	26	3310	110.615	72.9565	4.38211	4.19523	83.6178	19.9316
16	16	11	FEM1B	JHU03387.B16C16	241	231	43	46	20	198	9.25	5.60465	2.00516	5147	4397	49	55	33	5098	131.576	105.041	6.51084	5.25471	93.3537	17.7657
16	16	12	FEM1B	JHU03387.B16C16	206	207	42	45	20	164	8.1	4.90476	1.65574	4165	3770	51	64	76	4114	48.763	81.6667	4.96001	5.25471	93.3537	17.7657
13	5	83	NAT6	JHU03423.B13C5	252	232	41	45	20	211	9.35	6.14634	2.27559	4118	3819	45	49	24	4073	157.083	91.5111	5.61317	5.57317	91.946	16.498
13	5	84	NAT6	JHU03423.B13C5	205	212	41	45	20	164	8.35	5	1.70329	3880	3657	42	47	23	3838	156.957	92.381	5.67089	5.57317	91.946	16.498
16	4	9	XRCC4	JHU03452.B16C4	213	202	41	44	20	172	7.9	5.19512	1.8007	5611	4679	47	77	99	5564	46.485	119.383	7.46242	5.3344	110.153	20.6496
16	4	10	XRCC4	JHU03452.B16C4	208	199	38	42	18	170	8.722	5.47368	1.93977	5248	4356	52	87	100	5196	42.69	100.923	6.23764	5.3344	110.153	20.6496
14	21	79	FKBP4	JHU03497.B14C21	152	160	35	39	18	117	6.722	4.34286	1.37522	3407	2942	42	51	42	3365	68.833	81.119	4.92368	4.25476	73.6765	17.3163
14	21	80	FKBP4	JHU03497.B14C21	150	150	36	39	17	114	6.529	4.16667	1.28726	3113	2681	47	64	69	3066	37.928	66.234	3.93609	4.25476	73.6765	17.3163
16	11	7	MAP1LC3A	JHU03512.B16C11	112	118	41	44	19	71	3.895	2.73171	0.570867	2983	2426	47	52	29	2936	81.862	63.4681	3.75257	2.66585	57.984	21.7506
16	11	8	MAP1LC3A	JHU03512.B16C11	104	107	40	43	18	64	3.556	2.6	0.505113	2415	1957	46	50	24	2369	79.458	52.5	3.02486	2.66585	57.984	21.7506
3	3	55	SEC13	JHU03536.B3C3	444	490	67	218	274	377	0.993	6.62687	2.51549	7000	6089	81	252	615	6919	9.491	86.4198	5.27537	7.1838	95.0273	13.228
3	3	56	SEC13	JHU03536.B3C3	418	422	54	99	129	364	2.504	7.74074	3.07158	6529	5345	63	186	583	6466	8.849	103.635	6.41756	7.1838	95.0273	13.228
19	9	17	USP10	JHU03544.B19C9	152	153	35	39	17	117	6.706	4.34286	1.37522	3083	2934	37	42	27	3046	107.111	83.3243	5.07	4.17143	77.5437	18.5893
19	9	18	USP10	JHU03544.B19C9	140	139	35	38	17	105	5.941	4	1.20405	2727	2634	38	42	28	2689	92.571	71.7632	4.30294	4.17143	77.5437	18.5893
16	11	83	CINP	JHU03569.B16C11	137	144	35	38	16	102	6.625	3.91429	1.16126	4428	4058	45	50	24	4383	167	98.4	6.07024	3.87143	91.4778	23.6289
16	11	84	CINP	JHU03569.B16C11	134	135	35	38	17	99	5.706	3.82857	1.11847	3805	3627	45	49	23	3760	155.565	84.5556	5.15169	3.87143	91.4778	23.6289
2	19	55	IGL@	JHU03695.B2C19	208	207	47	49	21	161	7.524	4.42553	1.41649	5554	5184	54	58	26	5500	197.154	102.852	6.36561	4.21277	99.2384	23.5566
2	19	56	IGL@	JHU03695.B2C19	184	186	46	49	22	138	6.227	4	1.20405	5355	5092	56	87	202	5299	24.777	95.625	5.88612	4.21277	99.2384	23.5566
3	7	55	ARL1	JHU03749.B3C7	161	161	49	52	22	112	4.955	3.28571	0.847449	3882	3298	59	63	31	3823	104.355	65.7966	3.90707	3.17286	64.0621	20.1907
3	7	56	ARL1	JHU03749.B3C7	153	159	50	52	22	103	4.864	3.06	0.734764	3615	3064	58	69	80	3557	37.438	62.3276	3.67691	3.17286	64.0621	20.1907
10	2	87	GGA1	JHU03883.B10C2	124	125	34	38	17	90	5.118	3.64706	1.02785	3084	2679	45	49	25	3039	105.2	68.5333	4.08864	3.48067	65.8319	18.9136
10	2	88	GGA1	JHU03883.B10C2	116	113	35	38	17	81	4.412	3.31429	0.861713	2904	2516	46	50	27	2858	91.333	63.1304	3.73017	3.48067	65.8319	18.9136
15	20	77	PKIA	JHU03910.B15C20	143	142	34	37	16	109	6.563	4.20588	1.30683	3773	3243	42	48	29	3731	110.172	89.8333	5.50186	4.1787	82.8826	19.8345
15	20	78	PKIA	JHU03910.B15C20	137	139	33	36	16	104	6.438	4.15152	1.27969	3341	2983	44	54	42	3297	69.738	75.9318	4.57952	4.1787	82.8826	19.8345
14	13	81	TNNC1	JHU03931.B14C13	139	139	38	42	20	101	4.85	3.65789	1.03326	3092	2651	56	103	116	3036	21.966	55.2143	3.20495	3.6803	53.746	14.6037
14	13	82	TNNC1	JHU03931.B14C13	137	139	37	41	19	100	5.158	3.7027	1.05563	2823	2441	54	81	88	2769	26.818	52.2778	3.01012	3.6803	53.746	14.6037
10	5	87	ANXA6	JHU03948.B10C5	148	146	37	43	36	111	2.861	4	1.20405	2900	2597	49	126	207	2851	11.937	59.1837	3.46831	3.90541	57.9564	14.8401
10	5	88	ANXA6	JHU03948.B10C5	141	142	37	42	33	104	3.03	3.81081	1.1096	2723	2341	48	81	118	2675	19.153	56.7292	3.30546	3.90541	57.9564	14.8401
13	12	79	NAE1	JHU03949.B13C12	170	166	40	43	19	130	6.474	4.25	1.32886	3336	2926	46	50	23	3290	125.043	72.5217	4.35327	4.07622	69.7154	17.103
13	12	80	NAE1	JHU03949.B13C12	160	160	41	44	19	119	6.105	3.90244	1.15534	2944	2647	44	49	27	2900	96.222	66.9091	3.98088	4.07622	69.7154	17.103
10	15	89	GPD1	JHU03973.B10C15	287	277	36	41	21	251	11.238	7.97222	3.18714	7995	6815	53	148	211	7942	31.597	150.849	9.55013	7.7004	150.339	19.5236
10	15	90	GPD1	JHU03973.B10C15	260	246	35	38	18	225	11.556	7.42857	2.91573	7042	5838	47	91	122	6995	47.107	149.83	9.4825	7.7004	150.339	19.5236
19	5	15	PCBD1	JHU03994.B19C5	144	145	35	38	16	109	6.688	4.11429	1.26111	3895	3444	41	46	29	3854	117.172	95	5.84465	3.80714	89.4	23.4822
19	5	16	PCBD1	JHU03994.B19C5	126	132	36	39	17	90	5.471	3.5	0.954429	3352	3122	40	45	28	3312	109.893	83.8	5.10156	3.80714	89.4	23.4822
19	15	15	PPP1R1C	JHU03999.B19C15	125	124	35	38	17	90	5.059	3.57143	0.990089	2677	2241	35	40	28	2642	78.607	76.4857	4.61627	3.42857	80.4996	23.4791
19	15	16	PPP1R1C	JHU03999.B19C15	115	114	35	38	17	80	4.471	3.28571	0.847449	3127	2790	37	46	48	3090	57.167	84.5135	5.1489	3.42857	80.4996	23.4791
16	14	15	RNPEP	JHU04008.B16C14	217	212	42	45	23	175	7.261	5.16667	1.7865	5864	4873	48	94	176	5816	27.153	122.167	7.64711	5.14286	119.544	23.2447
16	14	16	RNPEP	JHU04008.B16C14	215	207	42	45	22	173	7.364	5.11905	1.76272	5963	5074	51	117	194	5912	25.552	116.922	7.29911	5.14286	119.544	23.2447
1	6	63	PAPSS1	JHU04098.B1C6	120	121	39	41	18	81	4.444	3.07692	0.743212	3326	2919	48	52	25	3278	114.68	69.2917	4.13896	2.86346	62.8091	21.9347
1	6	64	PAPSS1	JHU04098.B1C6	106	110	40	43	19	66	3.526	2.65	0.530075	2760	2427	49	53	26	2711	91.308	56.3265	3.27875	2.86346	62.8091	21.9347
2	16	65	SHCBP1	JHU04112.B2C16	206	191	55	77	68	151	1.676	3.74545	1.07697	5690	5073	69	469	931	5621	4.945	82.4638	5.0129	4.13106	87.5402	21.1907
2	16	66	SHCBP1	JHU04112.B2C16	271	261	60	85	71	211	2.479	4.51667	1.46199	5557	5032	60	286	743	5497	6.388	92.6167	5.68652	4.13106	87.5402	21.1907
13	7	67	SAMHD1	JHU04204.B13C7	206	196	41	45	21	165	7.19	5.02439	1.71547	4385	3679	54	77	194	4331	18.567	81.2037	4.9293	4.7247	82.3876	17.4376
13	7	68	SAMHD1	JHU04204.B13C7	177	180	40	44	20	137	6.8	4.425	1.41623	4095	3433	49	67	103	4046	32.68	83.5714	5.08639	4.7247	82.3876	17.4376
14	16	71	CASQ2	JHU04242.B14C16	193	185	36	40	23	157	6.304	5.36111	1.88357	3069	3000	40	45	35	3029	84.429	76.725	4.63214	4.91667	69.8982	14.2166
14	16	72	CASQ2	JHU04242.B14C16	161	168	36	40	24	125	5.333	4.47222	1.4398	2649	2569	42	58	53	2607	47.377	63.0714	3.72626	4.91667	69.8982	14.2166
16	19	9	DNAJA4	JHU04250.B16C19	189	190	44	47	20	145	7.15	4.29545	1.35155	3532	3121	54	108	337	3478	8.941	65.4074	3.88125	4.13582	65.439	15.8225
16	19	10	DNAJA4	JHU04250.B16C19	167	174	42	46	20	125	6.4	3.97619	1.19216	3339	2956	51	99	327	3288	8.737	65.4706	3.88544	4.13582	65.439	15.8225
16	9	17	PPIE	JHU04290.B16C9	123	120	39	42	19	84	4.105	3.15385	0.781616	3400	2836	43	46	21	3357	132.857	79.0698	4.78772	3.16903	68.9016	21.7422
16	9	18	PPIE	JHU04290.B16C9	121	120	38	42	25	83	3.12	3.18421	0.796775	2643	2224	45	51	34	2598	63.912	58.7333	3.43843	3.16903	68.9016	21.7422
16	1	11	GRHPR	JHU04353.B16C1	239	233	38	41	18	201	10.667	6.28947	2.34705	6045	4951	45	58	47	6000	104.106	134.333	8.45434	6.2123	120.767	19.4399
16	1	12	GRHPR	JHU04353.B16C1	227	234	37	41	18	190	10.722	6.13514	2.26999	5360	4420	50	62	47	5310	92.723	107.2	6.6541	6.2123	120.767	19.4399
15	32	79	BCCIP	JHU04424.B15C32	176	172	35	40	19	141	6.947	5.02857	1.71755	3961	3936	38	55	52	3923	74.635	104.237	6.4575	5.08782	100.818	19.8157
15	32	80	BCCIP	JHU04424.B15C32	175	167	34	37	17	141	7.647	5.14706	1.77671	3896	3672	40	63	123	3856	29.341	97.4	6.00389	5.08782	100.818	19.8157
1	1	69	MAT2B	JHU04456.B1C1	115	123	40	44	21	75	3.762	2.875	0.642404	3170	2786	50	54	25	3120	109.28	63.4	3.74806	2.73512	58.2192	21.2858
1	1	70	MAT2B	JHU04456.B1C1	109	126	42	46	22	67	3.636	2.59524	0.502736	2758	2517	52	56	25	2706	98.44	53.0385	3.06059	2.73512	58.2192	21.2858
3	19	71	RAB4A	JHU04472.B3C19	163	167	51	53	22	112	5.182	3.19608	0.8027	4891	4385	56	62	31	4835	139.452	87.3393	5.33638	2.97559	81.1869	27.2843
3	19	72	RAB4A	JHU04472.B3C19	135	142	49	52	22	86	4.091	2.7551	0.582547	4352	3920	58	62	27	4294	142.889	75.0345	4.51998	2.97559	81.1869	27.2843
17	26	17	MPC1	JHU04521.B17C26	156	162	40	43	19	116	6.263	3.9	1.15413	3407	3287	44	51	36	3363	89.889	77.4318	4.67904	3.71923	68.0969	18.3094
17	26	18	MPC1	JHU04521.B17C26	138	139	39	42	18	99	5.389	3.53846	0.973631	2468	2366	42	47	26	2426	89.192	58.7619	3.44033	3.71923	68.0969	18.3094
15	22	13	UBE2C	JHU04695.B15C22	140	142	31	35	15	109	7.133	4.51613	1.46172	3586	3115	47	91	667	3539	4.534	76.2979	4.60381	4.39869	72.9255	16.5789
15	22	14	UBE2C	JHU04695.B15C22	137	136	32	35	16	105	6.313	4.28125	1.34446	3269	2957	47	87	619	3222	4.637	69.5532	4.15631	4.39869	72.9255	16.5789
12	14	89	ADH5	JHU04710.B12C14	250	237	43	46	20	207	9.55	5.81395	2.10965	5689	4604	50	87	116	5639	38.94	113.78	7.09067	5.7165	101.595	17.7723
12	14	90	ADH5	JHU04710.B12C14	236	222	42	45	20	194	8.85	5.61905	2.01234	5007	4168	56	101	119	4951	34.176	89.4107	5.47382	5.7165	101.595	17.7723
15	32	15	APOC1	JHU04802.B15C32	193	191	35	39	18	158	8.444	5.51429	1.96004	3814	3589	44	51	33	3770	107.212	86.6818	5.29276	5.22857	81.8298	15.6505
15	32	16	APOC1	JHU04802.B15C32	173	176	35	37	17	138	8.176	4.94286	1.67476	3464	3273	45	52	31	3419	103.903	76.9778	4.64892	5.22857	81.8298	15.6505
13	10	81	ARPP21	JHU04803.B13C10	121	124	40	43	19	81	4.263	3.025	0.71729	2584	2333	43	49	30	2541	76.133	60.093	3.52865	2.9625	59.4037	20.0519
13	10	82	ARPP21	JHU04803.B13C10	116	123	40	43	20	76	4	2.9	0.654885	2466	2226	42	45	21	2424	103.857	58.7143	3.43717	2.9625	59.4037	20.0519
16	25	11	ABRACL	JHU04812.B16C25	181	174	45	49	22	136	5.682	4.02222	1.21514	5459	4452	70	88	64	5389	68.188	77.9857	4.71579	3.98838	79.4429	19.9186
16	25	12	ABRACL	JHU04812.B16C25	174	169	44	47	21	130	5.81	3.95455	1.18136	4854	4179	60	75	53	4794	77.434	80.9	4.90915	3.98838	79.4429	19.9186
16	14	79	FCGR3A	JHU04832.B16C14	153	167	35	39	17	118	7.529	4.37143	1.38948	2927	2915	39	43	20	2888	143.6	75.0513	4.5211	4.11218	66.6598	16.2103
16	14	80	FCGR3A	JHU04832.B16C14	131	147	34	37	17	97	6.471	3.85294	1.13063	2389	2395	41	46	24	2348	97.875	58.2683	3.40758	4.11218	66.6598	16.2103
18	2	13	PDCD5	JHU04856.B18C2	162	155	38	41	18	124	6.333	4.26316	1.33543	3945	3405	42	48	27	3903	124.333	93.9286	5.77357	4.14474	84.7754	20.4537
18	2	14	PDCD5	JHU04856.B18C2	153	149	38	41	18	115	6	4.02632	1.21719	3403	2927	45	51	30	3358	95.867	75.6222	4.55898	4.14474	84.7754	20.4537
15	6	71	REXO2	JHU04865.B15C6	173	177	34	38	17	139	8.176	5.08824	1.74734	2993	2985	37	41	22	2956	133.818	80.8919	4.90861	4.95321	79.4054	16.0311
15	6	72	REXO2	JHU04865.B15C6	159	163	33	36	17	126	7.471	4.81818	1.61252	2883	2746	37	42	21	2846	128.762	77.9189	4.71136	4.95321	79.4054	16.0311
13	30	83	SS18L2	JHU04879.B13C30	144	144	39	42	18	105	5.667	3.69231	1.05044	2951	2726	42	47	25	2909	107.16	70.2619	4.20333	3.74089	64.9798	17.3701
13	30	84	SS18L2	JHU04879.B13C30	144	154	38	41	18	106	6.278	3.78947	1.09895	2567	2385	43	47	24	2524	97.417	59.6977	3.50242	3.74089	64.9798	17.3701
3	6	77	UCHL3	JHU04887.B3C6	163	156	47	50	21	116	5.048	3.46809	0.938496	5490	4658	68	79	46	5422	99.543	80.7353	4.89822	3.37234	81.2343	24.0884
3	6	78	UCHL3	JHU04887.B3C6	154	152	47	51	21	107	4.81	3.2766	0.842897	4904	4243	60	67	36	4844	116	81.7333	4.96444	3.37234	81.2343	24.0884
16	20	85	AKR1A1	JHU04897.B16C20	118	122	37	40	18	81	4.556	3.18919	0.79926	2504	2057	44	50	27	2460	74.333	56.9091	3.3174	3.08108	56.1176	18.2136
16	20	86	AKR1A1	JHU04897.B16C20	110	114	37	40	20	73	3.7	2.97297	0.691316	2545	2230	46	55	68	2499	31.985	55.3261	3.21237	3.08108	56.1176	18.2136
1	30	73	AKR1C4	JHU04898.B1C30	145	145	41	44	20	104	5.05	3.53659	0.972694	3712	3328	54	70	112	3658	29.089	68.7407	4.10241	3.40244	72.8882	21.4223
1	30	74	AKR1C4	JHU04898.B1C30	134	135	41	44	19	93	4.789	3.26829	0.838752	4314	3894	56	74	115	4258	33.217	77.0357	4.65276	3.40244	72.8882	21.4223
15	4	71	MEA1	JHU04946.B15C4	112	113	33	37	17	79	4.471	3.39394	0.90148	2439	2053	40	44	24	2399	83.708	60.975	3.58716	3.07932	62.6875	20.3576
15	4	72	MEA1	JHU04946.B15C4	94	96	34	37	18	60	3.278	2.76471	0.587341	2576	2218	40	45	25	2536	86.92	64.4	3.81441	3.07932	62.6875	20.3576
18	31	9	TP53I3	JHU04981.B18C31	128	128	35	38	17	93	5.294	3.65714	1.03288	2450	2083	37	40	20	2413	102.15	66.2162	3.93491	3.48571	60.527	17.3643
18	31	10	TP53I3	JHU04981.B18C31	116	124	35	38	17	81	5.059	3.31429	0.861713	2029	1783	37	44	79	1992	22.013	54.8378	3.17998	3.48571	60.527	17.3643
14	21	69	TSSC4	JHU04983.B14C21	146	143	35	39	18	111	5.778	4.17143	1.28963	3606	3572	41	46	28	3565	125.929	87.9512	5.37698	3.91429	79.5779	20.3301
14	21	70	TSSC4	JHU04983.B14C21	128	137	35	39	18	93	5.444	3.65714	1.03288	3133	2762	44	52	32	3089	84.688	71.2045	4.26587	3.91429	79.5779	20.3301
3	3	83	CCT7	JHU05009.B3C3	175	175	47	49	21	128	6	3.7234	1.06596	6127	5300	68	104	200	6059	25.98	90.1029	5.51974	3.60638	87.1765	24.1728
3	3	84	CCT7	JHU05009.B3C3	164	161	47	49	20	117	5.6	3.48936	0.949118	5392	4589	64	107	211	5328	21.242	84.25	5.13141	3.60638	87.1765	24.1728
16	20	87	KCTD14	JHU05041.B16C20	311	289	37	41	20	274	12.4	8.40541	3.4034	7849	6607	48	60	74	7801	88.473	163.521	10.3909	7.68954	159.217	20.7056
16	20	88	KCTD14	JHU05041.B16C20	265	251	38	42	20	227	10.45	6.97368	2.68863	7126	5947	46	56	47	7080	125.34	154.913	9.81976	7.68954	159.217	20.7056
11	8	89	SH2D2A	JHU05067.B11C8	147	151	31	34	15	116	7.8	4.74194	1.57445	2455	2335	37	41	20	2418	114.7	66.3514	3.94387	4.40323	59.2911	13.4654
11	8	90	SH2D2A	JHU05067.B11C8	126	127	31	34	15	95	6.2	4.06452	1.23626	2037	1907	39	43	22	1998	84.727	52.2308	3.007	4.40323	59.2911	13.4654
4	3	83	STIP1	JHU05076.B4C3	118	120	49	53	22	69	3.045	2.40816	0.409341	3263	2664	53	57	25	3210	104.28	61.566	3.62638	2.26531	58.5138	25.8304
4	3	84	STIP1	JHU05076.B4C3	104	109	49	52	22	55	2.591	2.12245	0.266701	2884	2482	52	57	27	2832	89.815	55.4615	3.22136	2.26531	58.5138	25.8304
16	11	79	GMPR	JHU05400.B16C11	124	127	35	38	16	89	5.563	3.54286	0.975825	2806	2435	42	67	143	2764	16.559	66.8095	3.97427	3.34496	63.9167	19.1084
16	11	80	GMPR	JHU05400.B16C11	107	110	34	36	16	73	4.625	3.14706	0.778227	2563	2276	42	67	142	2521	15.556	61.0238	3.5904	3.34496	63.9167	19.1084
2	12	85	SCIN	JHU05448.B2C12	183	184	43	47	21	140	6.524	4.25581	1.33176	3596	3053	52	56	28	3544	107.036	69.1538	4.12981	4.21882	64.3462	15.2522
2	12	86	SCIN	JHU05448.B2C12	184	180	44	47	20	140	6.65	4.18182	1.29482	3096	2577	52	73	142	3044	17.634	59.5385	3.49185	4.21882	64.3462	15.2522
15	10	77	EIF4G3	JHU05497.B15C10	131	130	34	37	17	97	5.471	3.85294	1.13063	2518	2465	35	38	17	2483	142.765	71.9429	4.31486	3.80526	64.1688	16.8632
15	10	78	EIF4G3	JHU05497.B15C10	124	127	33	36	16	91	5.688	3.75758	1.08302	2143	2121	38	43	21	2105	98.952	56.3947	3.28327	3.80526	64.1688	16.8632
2	17	87	FKBP5	JHU05501.B2C17	151	157	41	46	22	110	5.045	3.68293	1.04575	4180	3710	51	67	133	4129	27.391	81.9608	4.97953	3.72518	78.0822	20.9606
2	17	88	FKBP5	JHU05501.B2C17	162	162	43	47	22	119	5.227	3.76744	1.08795	4007	3464	54	87	173	3953	19.52	74.2037	4.46486	3.72518	78.0822	20.9606
1	27	89	PFKFB3	JHU05527.B1C27	142	145	41	45	21	101	4.762	3.46341	0.936165	3393	3068	48	53	31	3345	97.258	70.6875	4.23157	3.28171	66.4714	20.2551
1	27	90	PFKFB3	JHU05527.B1C27	124	129	40	43	19	84	4.526	3.1	0.754733	2926	2620	47	55	64	2879	40.078	62.2553	3.67211	3.28171	66.4714	20.2551
16	30	71	LZTFL1	JHU05616.B16C30	161	159	39	43	19	122	6.105	4.12821	1.26805	4682	4097	48	62	81	4634	49.815	97.5417	6.01329	4.14305	96.8755	23.3826
16	30	72	LZTFL1	JHU05616.B16C30	158	154	38	42	19	120	5.895	4.15789	1.28288	4137	3498	43	50	34	4094	101.412	96.2093	5.92489	4.14305	96.8755	23.3826
16	18	77	SYT9	JHU05641.B16C18	135	143	36	39	18	99	5.778	3.75	1.07924	2921	3071	50	60	44	2871	68.432	58.42	3.41764	3.625	56.3483	15.5444
16	18	78	SYT9	JHU05641.B16C18	126	131	36	39	18	90	5.111	3.5	0.954429	2551	2586	47	54	35	2504	72.343	54.2766	3.14274	3.625	56.3483	15.5444
15	4	11	CABS1	JHU05670.B15C4	134	132	33	36	16	101	6	4.06061	1.23431	3089	2516	49	71	84	3040	29.107	63.0408	3.72423	4.04593	63.9694	15.8108
15	4	12	CABS1	JHU05670.B15C4	129	140	32	35	16	97	6.563	4.03125	1.21965	3180	2778	49	65	78	3131	34.782	64.898	3.84744	4.04593	63.9694	15.8108
16	17	51	RFPL3	JHU05744.B16C17	163	170	37	40	17	126	7.647	4.40541	1.40644	4152	3991	46	51	26	4106	151.538	90.2609	5.53022	4.11937	83.4742	20.2638
16	17	52	RFPL3	JHU05744.B16C17	138	143	36	39	17	102	6.118	3.83333	1.12084	3681	3596	48	53	28	3633	126.536	76.6875	4.62966	4.11937	83.4742	20.2638
6	15	1	GART	JHU05787.B6C15	194	189	42	46	20	152	7.15	4.61905	1.5131	4990	4203	52	56	26	4938	159.5	95.9615	5.90845	4.40476	87.9106	19.9581
6	15	2	GART	JHU05787.B6C15	176	172	42	45	20	134	6.35	4.19048	1.29914	4552	3912	57	61	28	4495	137.536	79.8596	4.84012	4.40476	87.9106	19.9581
6	12	3	TOM1	JHU05842.B6C12	150	155	44	46	20	106	5.45	3.40909	0.909044	3661	3238	65	76	48	3596	65.875	56.3231	3.27852	3.32082	60.6615	18.267
6	12	4	TOM1	JHU05842.B6C12	139	138	43	46	20	96	4.6	3.23256	0.820912	3705	3222	57	64	34	3648	92.882	65	3.85421	3.32082	60.6615	18.267
7	22	1	NAT1	JHU05912.B7C22	129	135	48	51	21	81	4	2.6875	0.548797	2909	2473	54	59	28	2855	86.214	53.8704	3.11579	2.625	54.9069	20.9169
7	22	2	NAT1	JHU05912.B7C22	123	124	48	50	21	75	3.524	2.5625	0.486392	2965	2480	53	58	30	2912	80.733	55.9434	3.25333	2.625	54.9069	20.9169
15	22	83	SPG20	JHU06221.B15C22	177	185	33	36	16	144	9.313	5.36364	1.88483	2421	2339	41	52	77	2380	29.701	59.0488	3.45936	4.98485	56.4849	11.3313
15	22	84	SPG20	JHU06221.B15C22	152	167	33	36	16	119	8.188	4.60606	1.50662	2049	1914	38	49	75	2011	24.867	53.9211	3.11915	4.98485	56.4849	11.3313
16	7	71	PPP2R1B	JHU06399.B16C7	146	157	34	37	17	112	7.059	4.29412	1.35088	2769	2897	41	46	27	2728	105.593	67.5366	4.02251	4.23529	63.4231	14.9749
16	7	72	PPP2R1B	JHU06399.B16C7	142	147	34	37	17	108	6.471	4.17647	1.29215	2491	2545	42	49	34	2449	73.412	59.3095	3.47666	4.23529	63.4231	14.9749
6	11	11	PTGR2	JHU06428.B6C11	164	157	43	47	20	121	5.5	3.81395	1.11117	3857	3104	59	70	42	3798	72.238	65.3729	3.87895	3.9186	67.1075	17.1254
6	11	12	PTGR2	JHU06428.B6C11	173	168	43	45	19	130	6.474	4.02326	1.21566	3924	3208	57	87	205	3867	15.224	68.8421	4.10913	3.9186	67.1075	17.1254
6	30	9	NAP1L1	JHU06475.B6C30	188	216	47	50	23	141	7.217	4	1.20405	3361	3090	64	84	98	3297	30.673	52.5156	3.0259	3.90217	54.635	14.0012
6	30	10	NAP1L1	JHU06475.B6C30	175	182	46	49	22	129	6.045	3.80435	1.10637	3235	2856	57	74	97	3178	28.68	56.7544	3.30713	3.90217	54.635	14.0012
16	13	71	CAMP	JHU06633.B16C13	148	154	34	37	16	114	7.313	4.35294	1.38025	4033	4015	40	46	29	3993	136.862	100.825	6.23113	4.0098	88.4369	22.0552
16	13	72	CAMP	JHU06633.B16C13	121	128	33	36	16	88	5.75	3.66667	1.03764	3118	3053	41	53	95	3077	31.579	76.0488	4.58728	4.0098	88.4369	22.0552
8	22	15	SIRT1	JHU06689.B8C22	152	154	49	53	22	103	4.591	3.10204	0.755752	3442	2983	61	73	45	3381	64.667	56.4262	3.28536	3.18932	57.757	18.1095
8	22	16	SIRT1	JHU06689.B8C22	154	152	47	51	22	107	4.591	3.2766	0.842897	3368	2869	57	64	36	3311	77.917	59.0877	3.46195	3.18932	57.757	18.1095
15	11	7	CA13	JHU06833.B15C11	124	123	32	36	15	92	5.8	3.875	1.14164	2527	2145	47	56	46	2480	45.413	53.766	3.10886	3.80847	54.3298	14.2655
15	11	8	CA13	JHU06833.B15C11	116	117	31	34	15	85	5.533	3.74194	1.07521	2580	2219	47	52	29	2533	74.724	54.8936	3.18368	3.80847	54.3298	14.2655
14	29	15	VAT1L	JHU06864.B14C29	143	140	33	36	17	110	6.118	4.33333	1.37046	3422	2927	46	51	26	3376	110.615	74.3913	4.47731	4.07576	66.3659	16.2831
14	29	16	VAT1L	JHU06864.B14C29	126	125	33	36	16	93	5.563	3.81818	1.11328	2742	2309	47	52	28	2695	80.607	58.3404	3.41237	4.07576	66.3659	16.2831
14	9	15	UPP2	JHU06909.B14C9	203	207	35	39	17	168	9.882	5.8	2.10268	4890	4466	52	59	37	4838	119.108	94.0385	5.78086	5.62857	80.9776	14.3869
14	9	16	UPP2	JHU06909.B14C9	191	188	35	38	17	156	8.824	5.45714	1.93151	4075	3876	60	68	37	4015	102.919	67.9167	4.04773	5.62857	80.9776	14.3869
16	5	87	ALDH4A1	JHU06916.B16C5	222	211	35	38	17	187	10.176	6.34286	2.3737	5108	4422	44	76	437	5064	9.945	116.091	7.24399	5.81429	94.1542	16.1936
16	5	88	ALDH4A1	JHU06916.B16C5	185	180	35	38	17	150	8.353	5.28571	1.84593	3322	3015	46	128	512	3276	5.639	72.2174	4.33307	5.81429	94.1542	16.1936
16	3	87	MSN	JHU06960.B16C3	173	168	35	38	16	138	8.125	4.94286	1.67476	4092	4151	40	47	35	4052	117.257	102.3	6.32899	4.48571	95.1866	21.2199
16	3	88	MSN	JHU06960.B16C3	141	138	35	38	16	106	6.25	4.02857	1.21831	3611	3253	41	46	25	3570	128.28	88.0732	5.38507	4.48571	95.1866	21.2199
19	4	17	MT1E	JHU06961.B19C4	104	107	35	39	18	69	3.778	2.97143	0.690545	2862	2293	40	44	22	2822	102.227	71.55	4.28879	2.94405	67.7882	23.0255
19	4	18	MT1E	JHU06961.B19C4	105	108	36	39	18	69	3.833	2.91667	0.663206	2433	2081	38	42	19	2395	107.316	64.0263	3.78961	2.94405	67.7882	23.0255
16	3	89	CT55	JHU07027.B16C3	125	130	36	40	19	89	4.737	3.47222	0.940562	2663	2581	43	48	26	2620	97.423	61.9302	3.65054	3.46468	60.5026	17.4627
16	3	90	CT55	JHU07027.B16C3	121	123	35	40	20	86	4.15	3.45714	0.933033	2363	2153	40	45	28	2323	75.286	59.075	3.4611	3.46468	60.5026	17.4627
15	20	85	ACTN4	JHU07106.B15C20	162	159	35	38	17	127	7.118	4.62857	1.51786	4149	3555	42	60	87	4107	40.172	98.7857	6.09583	4.70823	98.0113	20.817
15	20	86	ACTN4	JHU07106.B15C20	158	189	33	38	17	125	8.882	4.78788	1.59739	3695	3281	38	57	85	3657	37.929	97.2368	5.99306	4.70823	98.0113	20.817
7	6	21	CTBP1	JHU07120.B7C6	197	199	44	48	21	153	7.19	4.47727	1.44232	4930	3916	52	55	26	4878	148.5	94.8077	5.83189	4.1082	85.5129	20.8152
7	6	22	CTBP1	JHU07120.B7C6	172	170	46	49	22	126	5.5	3.73913	1.07381	4192	3376	55	58	27	4137	122.889	76.2182	4.59852	4.1082	85.5129	20.8152
7	1	21	E2F2	JHU07129.B7C1	204	202	44	47	29	160	5.345	4.63636	1.52175	5126	4319	51	55	25	5075	170.56	100.51	6.21022	4.51586	101.255	22.4221
7	1	22	E2F2	JHU07129.B7C1	189	183	43	47	21	146	6.476	4.39535	1.40142	5100	4093	50	54	25	5050	161.56	102	6.30909	4.51586	101.255	22.4221
16	21	77	CATIP	JHU07158.B16C21	166	164	37	40	18	129	6.889	4.48649	1.44692	4885	4365	47	52	28	4838	154.036	103.936	6.43755	4.33784	99.6746	22.9779
16	21	78	CATIP	JHU07158.B16C21	155	153	37	42	29	118	3.828	4.18919	1.2985	4389	3868	46	52	30	4343	127.2	95.413	5.87206	4.33784	99.6746	22.9779
15	30	67	SHQ1	JHU07175.B15C30	219	214	36	48	35	183	4.743	6.08333	2.24413	5275	4738	53	284	582	5222	7.653	99.5283	6.1451	6.33578	102.254	16.1391
15	30	68	SHQ1	JHU07175.B15C30	224	224	34	40	25	190	7.36	6.58824	2.4962	5039	4497	48	277	725	4991	5.821	104.979	6.50675	6.33578	102.254	16.1391
12	10	81	EIF2B1	JHU07225.B12C10	198	188	43	46	20	155	7.1	4.60465	1.50592	4704	3849	59	99	147	4645	25.51	79.7288	4.83144	4.30233	76.628	17.8108
12	10	82	EIF2B1	JHU07225.B12C10	164	166	41	44	19	123	6.421	4	1.20405	4044	3264	55	97	146	3989	21.692	73.5273	4.41998	4.30233	76.628	17.8108
7	30	21	PSMA5	JHU07267.B7C30	164	166	46	48	21	118	5.619	3.56522	0.986989	3511	3025	52	58	35	3459	84.771	67.5192	4.02136	3.53816	62.3162	17.6126
7	30	22	PSMA5	JHU07267.B7C30	158	159	45	48	21	113	5.286	3.51111	0.959977	3027	2647	53	56	25	2974	103.64	57.1132	3.33094	3.53816	62.3162	17.6126
13	6	67	PTP4A2	JHU07268.B13C6	166	162	40	43	19	126	6.263	4.15	1.27894	4296	3812	53	61	39	4243	96.179	81.0566	4.91954	3.75449	77.7517	20.709
13	6	68	PTP4A2	JHU07268.B13C6	131	136	39	42	19	92	4.947	3.35897	0.884024	3499	3125	47	54	35	3452	87.743	74.4468	4.48099	3.75449	77.7517	20.709
14	17	17	PYCR1	JHU07270.B14C17	121	125	34	37	17	87	5.176	3.55882	0.983796	2681	2517	45	48	22	2636	112.227	59.5778	3.49446	3.42647	56.3106	16.434
14	17	18	PYCR1	JHU07270.B14C17	112	117	34	37	17	78	4.706	3.29412	0.851645	2440	2298	46	49	24	2394	93.708	53.0435	3.06092	3.42647	56.3106	16.434
16	18	75	RAB1B	JHU07272.B16C18	156	152	36	39	18	120	6.278	4.33333	1.37046	4008	3545	41	49	46	3967	76	97.7561	6.02752	4.36937	86.3309	19.7582
16	18	76	RAB1B	JHU07272.B16C18	163	160	37	40	18	126	6.667	4.40541	1.40644	3970	3517	53	76	110	3917	31.282	74.9057	4.51143	4.36937	86.3309	19.7582
13	14	15	GCLM	JHU07333.B13C14	171	164	38	42	19	133	6.421	4.5	1.45367	4479	3779	49	54	29	4430	128.448	91.4082	5.60634	4.35	88.2145	20.2792
13	14	16	GCLM	JHU07333.B13C14	168	162	40	43	20	128	5.95	4.2	1.3039	4081	3537	48	54	30	4033	116.1	85.0208	5.18256	4.35	88.2145	20.2792
15	15	85	PNMT	JHU07360.B15C15	179	174	36	38	18	143	7.556	4.97222	1.68942	4419	3765	42	49	32	4377	116.125	105.214	6.52235	4.88611	95.8571	19.6183
15	15	86	PNMT	JHU07360.B15C15	168	158	35	40	21	133	5.619	4.8	1.60344	3979	3223	46	77	187	3933	16.824	86.5	5.2807	4.88611	95.8571	19.6183
14	6	7	YWHAQ	JHU07389.B14C6	139	135	38	41	18	101	5.222	3.65789	1.03326	3808	3178	61	115	147	3747	20.837	62.4262	3.68345	3.69381	58.2624	15.773
14	6	8	YWHAQ	JHU07389.B14C6	138	139	37	41	18	101	5.444	3.72973	1.06912	3841	3079	71	101	101	3770	29.485	54.0986	3.13093	3.69381	58.2624	15.773
13	8	81	BLMH	JHU07403.B13C8	150	183	40	44	20	110	6.95	3.75	1.07924	2925	3127	40	55	208	2885	14.769	73.125	4.39329	3.625	67.275	18.5586
13	8	82	BLMH	JHU07403.B13C8	147	155	42	45	20	105	5.5	3.5	0.954429	2457	2616	40	45	26	2417	98.885	61.425	3.61702	3.625	67.275	18.5586
15	3	87	HEBP2	JHU07435.B15C3	115	114	34	38	17	81	4.471	3.38235	0.895695	2517	2054	39	44	22	2478	91.364	64.5385	3.82359	3.26062	61.1508	18.7543
15	3	88	HEBP2	JHU07435.B15C3	113	114	36	40	19	77	3.895	3.13889	0.774148	2195	1840	38	42	21	2157	85.619	57.7632	3.37406	3.26062	61.1508	18.7543
14	9	79	PILRA	JHU07462.B14C9	231	218	37	41	18	194	9.833	6.24324	2.32397	4880	4309	47	52	27	4833	157.667	103.83	6.43049	5.72973	91.2924	15.9331
14	9	80	PILRA	JHU07462.B14C9	193	192	37	41	18	156	8.389	5.21622	1.81123	3859	3500	49	53	26	3810	132.577	78.7551	4.76684	5.72973	91.2924	15.9331
15	23	87	TRIP10	JHU07480.B15C23	150	148	34	38	16	116	6.875	4.41176	1.40962	3834	3313	42	51	46	3792	70.913	91.2857	5.59822	4.20588	88.1429	20.957
15	23	88	TRIP10	JHU07480.B15C23	140	137	35	38	17	105	5.824	4	1.20405	3315	2868	39	48	44	3276	64.091	85	5.18117	4.20588	88.1429	20.957
16	30	67	GOLGA1	JHU07521.B16C30	129	133	38	42	19	91	4.789	3.39474	0.901878	3435	2959	54	63	42	3381	68.952	63.6111	3.76206	3.23583	58.5874	18.1058
16	30	68	GOLGA1	JHU07521.B16C30	120	122	39	43	21	81	3.762	3.07692	0.743212	2946	2499	55	70	66	2891	36.803	53.5636	3.09543	3.23583	58.5874	18.1058
13	32	81	METTL16	JHU07538.B13C32	185	183	37	41	19	148	7.474	5	1.70329	3538	3150	38	42	22	3500	141.273	93.1053	5.71894	4.77632	87.0526	18.2259
13	32	82	METTL16	JHU07538.B13C32	173	172	38	42	20	135	6.5	4.55263	1.47995	3240	3077	40	52	223	3200	13.565	81	4.91578	4.77632	87.0526	18.2259
15	10	73	CLVS1	JHU07639.B15C10	157	158	34	37	17	123	7.118	4.61765	1.5124	3486	3269	40	47	32	3446	100.688	87.15	5.32382	4.35428	80.9853	18.599
15	10	74	CLVS1	JHU07639.B15C10	135	141	33	37	17	102	6.118	4.09091	1.24943	2918	2787	39	43	22	2879	124.727	74.8205	4.50579	4.35428	80.9853	18.599
14	4	11	EIF4EBP1	JHU07703.B14C4	132	133	38	41	18	94	5.111	3.47368	0.941292	3579	3044	52	62	70	3527	42.6	68.8269	4.10812	3.69518	67.1635	18.176
14	4	12	EIF4EBP1	JHU07703.B14C4	141	132	36	40	18	105	5.111	3.91667	1.16245	3406	2929	52	60	71	3354	40.408	65.5	3.88739	3.69518	67.1635	18.176
8	5	31	MYBPH	JHU07744.B8C5	129	132	47	50	21	82	3.905	2.74468	0.577344	3183	2692	52	56	28	3131	94.143	61.2115	3.60286	2.71277	58.791	21.672
8	5	32	MYBPH	JHU07744.B8C5	126	123	47	50	22	79	3.318	2.68085	0.545477	3044	2638	54	58	26	2990	99.231	56.3704	3.28166	2.71277	58.791	21.672
16	18	67	STAU2	JHU07762.B16C18	228	235	36	39	18	192	10.889	6.33333	2.36894	3628	3746	47	62	196	3581	18.796	77.1915	4.6631	5.88889	69.737	11.8421
16	18	68	STAU2	JHU07762.B16C18	196	201	36	40	31	160	5.194	5.44444	1.92517	2865	2890	46	55	55	2819	51.545	62.2826	3.67392	5.88889	69.737	11.8421
14	9	75	ATP6V1C2	JHU07782.B14C9	208	207	35	38	17	173	9.941	5.94286	2.174	3889	3436	45	55	66	3844	51.227	86.4222	5.27554	5.58571	78.7546	14.0993
14	9	76	ATP6V1C2	JHU07782.B14C9	183	182	35	39	17	148	8.412	5.22857	1.8174	3270	3071	46	52	34	3224	88.794	71.087	4.25807	5.58571	78.7546	14.0993
6	27	31	SYAP1	JHU07852.B6C27	147	153	44	47	21	103	5.048	3.34091	0.875005	3714	3238	56	62	33	3658	96.242	66.3214	3.94189	3.33325	68.0107	20.4038
6	27	32	SYAP1	JHU07852.B6C27	143	143	43	46	20	100	4.85	3.32558	0.867353	3485	3116	50	56	31	3435	98.71	69.7	4.16605	3.33325	68.0107	20.4038
13	16	71	ANKRD49	JHU07970.B13C16	209	199	40	43	19	169	8.211	5.225	1.81562	4203	3758	39	43	23	4164	161.522	107.769	6.69187	4.85	101.022	20.8293
13	16	72	ANKRD49	JHU07970.B13C16	179	176	40	44	20	139	6.6	4.475	1.44119	3771	3419	40	46	25	3731	134.92	94.275	5.79655	4.85	101.022	20.8293
13	27	35	MUC20	JHU08022.B13C27	207	217	40	42	18	167	9.722	5.175	1.79066	3054	3281	43	48	32	3011	101.031	71.0233	4.25385	4.8375	67.6977	13.9944
13	27	36	MUC20	JHU08022.B13C27	180	191	40	43	19	140	7.789	4.5	1.45367	2768	2719	43	48	28	2725	95.393	64.3721	3.81255	4.8375	67.6977	13.9944
14	20	87	TCP11L1	JHU08047.B14C20	172	171	37	40	18	135	7.278	4.64865	1.52788	4186	3615	54	81	439	4132	8.05	77.5185	4.68479	4.45946	76.4352	17.14
14	20	88	TCP11L1	JHU08047.B14C20	158	157	37	40	18	121	6.5	4.27027	1.33898	4069	3458	54	62	38	4015	89.368	75.3519	4.54104	4.45946	76.4352	17.14
9	22	87	ALDH1L1	JHU08161.B9C22	142	139	38	41	18	104	5.444	3.73684	1.07267	2608	2225	47	50	27	2561	80.556	55.4894	3.2232	3.60453	54.0816	15.0038
9	22	88	ALDH1L1	JHU08161.B9C22	125	128	36	40	18	89	4.889	3.47222	0.940562	2423	2170	46	50	26	2377	81.538	52.6739	3.0364	3.60453	54.0816	15.0038
5	24	41	ACSBG1	JHU08259.B5C24	185	177	38	41	18	147	7.556	4.86842	1.6376	4411	3789	47	52	28	4364	133.464	93.8511	5.76842	4.59211	87.2081	18.9909
5	24	42	ACSBG1	JHU08259.B5C24	164	161	38	41	18	126	6.667	4.31579	1.3617	3706	3269	46	50	26	3660	123.808	80.5652	4.88694	4.59211	87.2081	18.9909
14	3	23	FMO5	JHU08385.B14C3	218	206	40	44	23	178	7.043	5.45	1.92795	5031	4323	51	96	109	4980	38.78	98.6471	6.08663	5.61689	103.912	18.5
14	3	24	FMO5	JHU08385.B14C3	214	203	37	41	19	177	8.526	5.78378	2.09459	4913	4224	45	68	69	4868	60.232	109.178	6.78532	5.61689	103.912	18.5
5	30	37	GDI2	JHU08388.B5C30	167	170	40	43	20	127	6.35	4.175	1.29142	4451	3880	57	79	68	4394	55.897	78.0877	4.72256	4.04904	80.7105	19.9333
5	30	38	GDI2	JHU08388.B5C30	153	151	39	43	20	114	5.4	3.92308	1.16565	4250	3691	51	113	1118	4199	3.2	83.3333	5.07059	4.04904	80.7105	19.9333
8	5	45	G6PD	JHU08472.B8C5	153	155	47	50	21	106	5	3.25532	0.832275	2795	2364	52	56	26	2743	88.769	53.75	3.1078	3.33418	53.4436	16.029
8	5	46	G6PD	JHU08472.B8C5	157	152	46	49	21	111	4.905	3.41304	0.911017	2710	2315	51	55	25	2659	90.4	53.1373	3.06715	3.33418	53.4436	16.029
8	22	43	CLIC4	JHU08556.B8C22	149	144	46	49	21	103	4.524	3.23913	0.824193	4839	3857	51	54	24	4788	158.458	94.8824	5.83685	3.11957	89.47	28.6803
8	22	44	CLIC4	JHU08556.B8C22	141	133	47	50	21	94	3.952	3	0.704809	4371	3620	52	56	25	4319	142.56	84.0577	5.11865	3.11957	89.47	28.6803
8	14	45	MCM6	JHU08598.B8C14	171	179	46	49	22	125	5.909	3.71739	1.06296	3831	3729	55	61	44	3776	83.364	69.6545	4.16303	3.64758	69.8744	19.1564
8	14	46	MCM6	JHU08598.B8C14	161	168	45	48	21	116	5.714	3.57778	0.993259	3715	3596	53	60	35	3662	101.029	70.0943	4.19221	3.64758	69.8744	19.1564
6	16	45	HK1	JHU08679.B6C16	257	246	42	46	20	215	10	6.11905	2.26196	6940	5828	57	125	347	6883	16.435	121.754	7.61975	5.65708	112.304	19.852
6	16	46	HK1	JHU08679.B6C16	213	211	41	45	21	172	7.905	5.19512	1.8007	5657	4856	55	124	359	5602	13.181	102.855	6.36579	5.65708	112.304	19.852
14	32	73	ZFYVE16	JHU08734.B14C32	133	139	33	37	17	100	6	4.0303	1.21918	2590	2490	35	54	99	2555	24.606	74	4.45135	3.98485	69.6528	17.4794
14	32	74	ZFYVE16	JHU08734.B14C32	130	125	33	36	17	97	5.235	3.93939	1.17379	2351	2257	36	43	42	2315	52.714	65.3056	3.87449	3.98485	69.6528	17.4794
7	13	47	SPR	JHU08814.B7C13	169	168	47	51	25	122	4.68	3.59574	1.00223	3295	2834	54	119	575	3241	4.722	61.0185	3.59005	3.28723	58.6481	17.8412
7	13	48	SPR	JHU08814.B7C13	140	146	47	52	27	93	3.481	2.97872	0.694187	3039	2632	54	121	575	2985	4.367	56.2778	3.27551	3.28723	58.6481	17.8412
7	12	49	IGKC	JHU08867.B7C12	161	163	45	49	23	116	4.957	3.57778	0.993259	3431	3246	51	64	73	3380	43.589	67.2745	4.00512	3.44444	61.2142	17.7719
7	12	50	IGKC	JHU08867.B7C12	149	155	45	48	21	104	5.095	3.31111	0.860129	2868	2741	52	66	86	2816	31.105	55.1538	3.20094	3.44444	61.2142	17.7719
7	2	49	IGKC	JHU08868.B7C2	156	160	42	46	20	114	5.7	3.71429	1.06141	3061	2918	51	54	24	3010	119.333	60.0196	3.52378	3.3804	58.2255	17.2244
7	2	50	IGKC	JHU08868.B7C2	131	140	43	47	21	88	4.429	3.04651	0.72803	2878	2816	51	54	23	2827	120.087	56.4314	3.2857	3.3804	58.2255	17.2244
14	9	81	MRFAP1	JHU08888.B14C9	195	193	36	40	19	159	8.053	5.41667	1.91131	3980	3636	45	48	24	3935	149.5	88.4444	5.40971	4.95158	80.7331	16.3045
14	9	82	MRFAP1	JHU08888.B14C9	166	162	37	40	18	129	6.778	4.48649	1.44692	3359	3200	46	50	24	3313	131.25	73.0217	4.38644	4.95158	80.7331	16.3045
16	30	69	OGFOD1	JHU08894.B16C30	146	156	41	44	21	105	5.333	3.56098	0.984871	3611	3058	53	78	94	3558	31.702	68.1321	4.06202	3.69074	65.7487	17.8145
16	30	70	OGFOD1	JHU08894.B16C30	149	146	39	42	18	110	5.778	3.82051	1.11444	3295	2694	52	81	106	3243	24.651	63.3654	3.74576	3.69074	65.7487	17.8145
6	23	49	PRUNE	JHU08903.B6C23	205	200	43	47	22	162	6.955	4.76744	1.58719	3134	2804	56	89	90	3078	30.167	55.9643	3.25471	4.5742	54.2821	11.867
6	23	50	PRUNE	JHU08903.B6C23	184	188	42	46	21	142	6.762	4.38095	1.39424	2893	2727	55	73	70	2838	37.914	52.6	3.0315	4.5742	54.2821	11.867
15	31	67	USP5	JHU08922.B15C31	194	188	38	55	44	156	3.023	5.10526	1.75584	3791	3443	47	228	590	3744	5.449	80.6596	4.8932	5.19549	76.7835	14.7789
15	31	68	USP5	JHU08922.B15C31	185	185	35	46	33	150	4.212	5.28571	1.84593	3937	3457	54	289	707	3883	4.481	72.9074	4.37885	5.19549	76.7835	14.7789
7	17	49	ANKHD1	JHU08930.B7C17	174	169	52	68	55	122	1.836	3.34615	0.877623	3986	3622	76	427	833	3910	3.836	52.4474	3.02137	3.6518	56.1025	15.363
7	17	50	ANKHD1	JHU08930.B7C17	186	186	47	56	37	139	3.514	3.95745	1.18281	3944	3388	66	316	694	3878	4.427	59.7576	3.50639	3.6518	56.1025	15.363
6	8	51	HENMT1	JHU08937.B6C8	161	165	39	43	20	122	6.1	4.12821	1.26805	4091	3579	45	49	23	4046	153.478	90.9111	5.57336	3.9266	86.3742	21.9972
6	8	52	HENMT1	JHU08937.B6C8	149	151	40	43	19	109	5.684	3.725	1.06676	3519	3041	43	48	23	3476	130.13	81.8372	4.97133	3.9266	86.3742	21.9972
7	32	49	CCT5	JHU08938.B7C32	232	230	46	49	21	186	8.619	5.04348	1.725	7482	6432	62	152	1551	7420	4.049	120.677	7.5483	5.07493	133.172	26.2412
7	32	50	CCT5	JHU08938.B7C32	240	230	47	50	22	193	8.182	5.10638	1.7564	7866	6583	54	71	155	7812	42.013	145.667	9.20628	5.07493	133.172	26.2412
5	22	49	DBNL	JHU08946.B5C22	130	127	38	41	19	92	4.526	3.42105	0.915016	2822	2423	47	86	213	2775	10.972	60.0426	3.5253	3.59211	60.5781	16.8642
5	22	50	DBNL	JHU08946.B5C22	143	141	38	42	19	105	5.211	3.76316	1.08581	2689	2383	44	85	209	2645	10.995	61.1136	3.59636	3.59211	60.5781	16.8642
15	31	73	PMM2	JHU08988.B15C31	132	131	32	35	16	100	6	4.125	1.26645	3047	2637	38	44	25	3009	103.72	80.1842	4.86166	3.89062	75.9671	19.5257
15	31	74	PMM2	JHU08988.B15C31	117	117	32	35	16	85	5.125	3.65625	1.03244	2870	2420	40	47	31	2830	76.548	71.75	4.30206	3.89062	75.9671	19.5257
8	27	51	PPM1G	JHU08990.B8C27	228	216	54	60	31	174	5.032	4.22222	1.31499	5696	4830	66	317	853	5630	5.291	86.303	5.26763	4.36621	84.0515	19.2504
8	27	52	PPM1G	JHU08990.B8C27	221	212	49	54	26	172	6.077	4.5102	1.45876	5726	4697	70	323	765	5656	5.718	81.8	4.96886	4.36621	84.0515	19.2504
7	27	51	RRM2	JHU08996.B7C27	157	156	43	47	21	114	5.19	3.65116	1.0299	3812	3390	63	96	180	3749	18.3	60.5079	3.55618	3.44186	57.1399	16.6015
7	27	52	RRM2	JHU08996.B7C27	139	138	43	47	21	96	4.333	3.23256	0.820912	3065	2727	57	84	144	3008	18.354	53.7719	3.10925	3.44186	57.1399	16.6015
14	5	87	AKAP8	JHU09025.B14C5	165	163	38	41	18	127	6.778	4.34211	1.37484	2895	2530	45	59	99	2850	24.96	64.3333	3.80998	4.117	61.2262	14.8716
14	5	88	AKAP8	JHU09025.B14C5	144	144	37	41	18	107	5.722	3.89189	1.15008	2441	2197	42	47	23	2399	93.478	58.119	3.39768	4.117	61.2262	14.8716
15	21	71	APPL1	JHU09028.B15C21	151	152	33	36	16	118	7.25	4.57576	1.49149	2358	2073	36	43	35	2322	58	65.5	3.88739	4.41288	60.7105	13.7576
15	21	72	APPL1	JHU09028.B15C21	136	133	32	35	16	104	6.125	4.25	1.32886	2125	1915	38	49	66	2087	28.273	55.9211	3.25184	4.41288	60.7105	13.7576
14	23	85	CENPK	JHU09037.B14C23	182	182	36	39	19	146	7.526	5.05556	1.73102	3792	3386	54	60	34	3738	97.824	70.2222	4.2007	4.77063	67.9887	14.2515
14	23	86	CENPK	JHU09037.B14C23	157	160	35	39	19	122	6.368	4.48571	1.44654	3222	2913	49	55	29	3173	98.552	65.7551	3.90431	4.77063	67.9887	14.2515
6	24	49	FAP	JHU09048.B6C24	144	144	45	49	23	99	4.13	3.2	0.804657	3189	2591	61	126	225	3128	10.956	52.2787	3.01018	3.32093	54.2575	16.3381
6	24	50	FAP	JHU09048.B6C24	148	150	43	46	21	105	4.952	3.44186	0.925404	3093	2687	55	95	196	3038	13.224	56.2364	3.27276	3.32093	54.2575	16.3381
6	28	53	HSPA2	JHU09160.B6C28	149	148	44	46	20	105	5.1	3.38636	0.897698	3147	2762	60	85	73	3087	36.671	52.45	3.02155	3.449	54.4795	15.7958
6	28	54	HSPA2	JHU09160.B6C28	151	149	43	46	20	108	5.15	3.51163	0.960235	3108	2649	55	67	43	3053	60.047	56.5091	3.29086	3.449	54.4795	15.7958
7	21	51	PRDX4	JHU09182.B7C21	209	220	46	49	22	163	7.773	4.54348	1.47538	5042	5464	61	70	49	4981	110.082	82.6557	5.02564	4.47628	85.6982	19.1449
7	21	52	PRDX4	JHU09182.B7C21	194	209	44	48	24	150	6.708	4.40909	1.40828	4792	4971	54	61	45	4738	109.111	88.7407	5.42936	4.47628	85.6982	19.1449
7	15	55	APPL2	JHU09225.B7C15	282	286	51	63	47	231	4.745	5.52941	1.96759	4647	3687	59	179	361	4588	9.717	78.7627	4.76734	5.59804	86.2517	15.4075
7	15	56	APPL2	JHU09225.B7C15	272	263	48	58	40	224	5.125	5.66667	2.03612	5062	4062	54	148	326	5008	12.006	93.7407	5.7611	5.59804	86.2517	15.4075
7	2	57	PSMD10	JHU09288.B7C2	130	129	45	49	21	85	3.81	2.88889	0.649338	3176	2663	60	143	192	3116	13.125	52.9333	3.05362	2.71618	55.2649	20.3465
7	2	58	PSMD10	JHU09288.B7C2	117	118	46	49	22	71	3.136	2.54348	0.476895	3283	2742	57	109	531	3226	4.959	57.5965	3.36301	2.71618	55.2649	20.3465
5	27	57	SEC13	JHU09387.B5C27	322	325	47	95	137	275	1.679	6.85106	2.62741	5275	4643	66	134	133	5209	33.902	79.9242	4.84441	6.68085	85.9712	12.8683
5	27	58	SEC13	JHU09387.B5C27	306	301	47	83	86	259	2.535	6.51064	2.45746	5061	4273	55	90	97	5006	43.124	92.0182	5.64682	6.68085	85.9712	12.8683
6	27	55	UBE2N	JHU09402.B6C27	145	144	42	45	20	103	4.95	3.45238	0.930656	3069	2681	50	58	54	3019	48.574	61.38	3.61403	3.27497	57.4296	17.5359
6	27	56	UBE2N	JHU09402.B6C27	127	130	41	44	20	86	4.3	3.09756	0.753516	2567	2277	48	56	53	2519	41.906	53.4792	3.08983	3.27497	57.4296	17.5359
7	4	59	GPS1	JHU09442.B7C4	292	267	45	48	21	247	10.429	6.48889	2.4466	3107	2863	56	85	146	3051	19.027	55.4821	3.22272	6.13081	54.6184	8.90885
7	4	60	GPS1	JHU09442.B7C4	254	240	44	47	21	210	9.19	5.77273	2.08907	2849	2451	53	85	160	2796	14.788	53.7547	3.10811	6.13081	54.6184	8.90885
7	6	55	PEPD	JHU09469.B7C6	157	156	45	48	21	112	5.143	3.48889	0.948882	3107	2663	51	56	25	3056	104.28	60.9216	3.58362	3.37778	59.8508	17.719
7	6	56	PEPD	JHU09469.B7C6	147	145	45	49	22	102	4.364	3.26667	0.83794	2939	2508	50	54	25	2889	98.16	58.78	3.44153	3.37778	59.8508	17.719
5	19	55	RAB2A	JHU09476.B5C19	116	118	37	40	18	79	4.333	3.13514	0.772274	2581	2272	43	47	23	2538	96.739	60.0233	3.52402	3.09459	59.0473	19.0808
5	19	56	RAB2A	JHU09476.B5C19	113	115	37	40	17	76	4.412	3.05405	0.731795	2439	2132	42	46	24	2397	86.917	58.0714	3.39452	3.09459	59.0473	19.0808
15	26	81	GAB1	JHU09535.B15C26	198	198	32	35	15	166	10.867	6.1875	2.29614	4644	4021	37	41	24	4607	165.833	125.514	7.86916	6.28125	116.951	18.6191
15	26	82	GAB1	JHU09535.B15C26	204	209	32	36	16	172	10.813	6.375	2.38974	3902	3499	36	42	25	3866	138.28	108.389	6.73298	6.28125	116.951	18.6191
5	26	61	CCT8	JHU09618.B5C26	131	131	38	41	19	93	4.737	3.44737	0.928154	2682	2369	46	50	24	2636	96.625	58.3043	3.40997	3.34531	58.6855	17.5426
5	26	62	CCT8	JHU09618.B5C26	120	123	37	41	19	83	4.316	3.24324	0.826246	2658	2333	45	48	24	2613	95.208	59.0667	3.46055	3.34531	58.6855	17.5426
14	10	67	DAB1	JHU09621.B14C10	198	201	38	43	22	160	7.182	5.21053	1.80839	4282	3803	51	156	300	4231	12.157	83.9608	5.11222	5.22688	87.4369	16.7283
14	10	68	DAB1	JHU09621.B14C10	194	188	37	41	18	157	8.167	5.24324	1.82473	4182	3633	46	71	79	4136	45.089	90.913	5.57349	5.22688	87.4369	16.7283
13	24	7	DAP	JHU09622.B13C24	152	157	40	42	18	112	6.389	3.8	1.1042	3967	3606	46	50	27	3921	131.704	86.2391	5.26339	3.56667	83.2133	23.3308
13	24	8	DAP	JHU09622.B13C24	130	129	39	42	21	91	4.143	3.33333	0.871223	3849	3561	48	52	29	3801	121	80.1875	4.86187	3.56667	83.2133	23.3308
16	19	17	IRGC	JHU09648.B16C19	138	135	41	44	20	97	4.55	3.36585	0.887458	3386	2795	62	82	71	3324	38.211	54.6129	3.16505	3.19543	53.4334	16.7218
16	19	18	IRGC	JHU09648.B16C19	121	123	40	43	19	81	4.211	3.025	0.71729	3292	2705	63	79	63	3229	41.683	52.254	3.00854	3.19543	53.4334	16.7218
13	1	67	KCTD9	JHU09650.B13C1	208	211	43	48	34	165	4.794	4.83721	1.62202	5046	4792	46	52	28	5000	169.286	109.696	6.81968	4.4186	94.6618	21.4235
13	1	68	KCTD9	JHU09650.B13C1	168	174	42	46	21	126	6.095	4	1.20405	3424	3337	43	47	26	3381	126.538	79.6279	4.82475	4.4186	94.6618	21.4235
13	26	87	ENOPH1	JHU09811.B13C26	193	181	44	51	29	149	4.483	4.38636	1.39694	4382	3657	51	171	413	4331	8.441	85.9216	5.24232	4.19318	81.4608	19.427
13	26	88	ENOPH1	JHU09811.B13C26	180	173	45	50	27	135	4.556	4	1.20405	4081	3380	53	155	408	4028	7.904	77	4.65039	4.19318	81.4608	19.427
13	26	85	JOSD2	JHU09829.B13C26	167	166	39	43	19	128	6.474	4.28205	1.34486	3714	3324	45	49	27	3669	121.296	82.5333	5.01752	3.91734	69.2667	17.6821
13	26	86	JOSD2	JHU09829.B13C26	135	138	38	42	19	97	5.053	3.55263	0.980705	2744	2541	49	92	221	2695	11.081	56	3.25708	3.91734	69.2667	17.6821
14	29	81	LAMTOR5	JHU09922.B14C29	202	196	34	38	17	168	9.294	5.94118	2.17316	4350	3876	46	53	30	4304	127.433	94.5652	5.81581	5.54412	84.4845	15.2386
14	29	82	LAMTOR5	JHU09922.B14C29	175	170	34	38	18	141	7.333	5.14706	1.77671	3869	3387	52	59	35	3817	95.086	74.4038	4.47814	5.54412	84.4845	15.2386
19	2	23	FAM9C	JHU10104.B19C2	118	118	34	37	17	84	4.765	3.47059	0.939746	2400	2099	35	40	21	2365	98.048	68.5714	4.09117	3.16585	63.9663	20.2051
19	2	24	FAM9C	JHU10104.B19C2	103	108	36	39	18	67	3.833	2.86111	0.635471	2137	2009	36	42	26	2101	75.654	59.3611	3.48009	3.16585	63.9663	20.2051
15	23	81	ZCCHC8	JHU10170.B15C23	150	151	32	36	18	118	6.389	4.6875	1.54728	2492	2269	37	54	181	2455	12.238	67.3514	4.01022	4.28125	61.4757	14.3593
15	23	82	ZCCHC8	JHU10170.B15C23	124	129	32	36	18	92	5.167	3.875	1.14164	2224	2025	40	63	210	2184	9.343	55.6	3.23054	4.28125	61.4757	14.3593
16	9	79	BIN1	JHU10279.B16C9	161	166	35	38	17	126	7.529	4.6	1.50359	3380	3106	39	42	19	3341	161.263	86.6667	5.29175	4.40294	78.3974	17.8057
16	9	80	BIN1	JHU10279.B16C9	143	145	34	37	17	109	6.353	4.20588	1.30683	2735	2580	39	44	24	2696	105.667	70.1282	4.19446	4.40294	78.3974	17.8057
8	9	73	DHX32	JHU10488.B8C9	302	294	45	48	21	257	11.714	6.71111	2.55754	3617	3255	51	59	137	3566	23.328	70.9216	4.2471	6.52222	66.6961	10.226
8	9	74	DHX32	JHU10488.B8C9	266	259	42	46	21	224	10.143	6.33333	2.36894	3186	2894	51	54	24	3135	118.333	62.4706	3.68639	6.52222	66.6961	10.226
8	29	75	EXOSC7	JHU10495.B8C29	240	230	46	49	21	194	8.619	5.21739	1.81182	7825	6658	55	61	33	7770	199.909	142.273	8.9811	5.07536	139.136	27.4141
8	29	76	EXOSC7	JHU10495.B8C29	222	212	45	48	20	177	8.2	4.93333	1.67001	7344	6036	54	64	48	7290	124.417	136	8.56492	5.07536	139.136	27.4141
15	12	79	NCK1	JHU10532.B15C12	140	138	34	37	17	106	5.941	4.11765	1.26278	2976	2696	40	44	24	2936	110.5	74.4	4.47789	4.02852	73.1634	18.1614
15	12	80	NCK1	JHU10532.B15C12	130	130	33	36	17	97	5.529	3.93939	1.17379	2949	2944	41	48	37	2908	78.27	71.9268	4.3138	4.02852	73.1634	18.1614
8	6	77	ATG4A	JHU10567.B8C6	140	137	46	48	21	94	4.238	3.04348	0.726515	3376	3053	53	57	26	3323	115.231	63.6981	3.76784	3.06719	60.7264	19.7987
8	6	78	ATG4A	JHU10567.B8C6	136	134	44	48	21	92	4.095	3.09091	0.750195	3061	2726	53	57	26	3008	102.654	57.7547	3.3735	3.06719	60.7264	19.7987
16	18	11	DIABLO	JHU10585.B16C18	187	188	43	46	20	144	7.1	4.34884	1.3782	5134	4330	55	68	50	5079	85.24	93.3455	5.73488	4.06977	85.2545	20.9483
16	18	12	DIABLO	JHU10585.B16C18	163	165	43	46	19	120	6.263	3.7907	1.09956	4244	3644	55	64	40	4189	89.5	77.1636	4.66125	4.06977	85.2545	20.9483
16	3	69	TSPY3	JHU10609.B16C3	177	175	33	36	16	144	8.688	5.36364	1.88483	2713	2538	42	46	22	2671	113.273	64.5952	3.82736	4.99432	61.2226	12.2585
16	3	70	TSPY3	JHU10609.B16C3	148	157	32	35	16	116	7.625	4.625	1.51607	2314	2279	40	44	23	2274	97.174	57.85	3.37983	4.99432	61.2226	12.2585
5	6	75	TSNAXIP1	JHU10643.B5C6	138	134	35	38	18	103	5.333	3.94286	1.17552	3633	2803	58	157	452	3575	5.854	62.6379	3.6975	3.85378	59.4914	15.4371
5	6	76	TSNAXIP1	JHU10643.B5C6	128	128	34	37	17	94	5.353	3.76471	1.08658	3268	2819	58	144	438	3210	6.107	56.3448	3.27996	3.85378	59.4914	15.4371
15	20	69	GATSL2	JHU10701.B15C20	161	172	32	35	16	129	8.563	5.03125	1.71889	3724	3393	62	82	79	3662	41.911	60.0645	3.52676	4.97017	57.1352	11.4956
15	20	70	GATSL2	JHU10701.B15C20	162	165	33	36	16	129	8.063	4.90909	1.6579	3686	3457	68	121	508	3618	6.567	54.2059	3.13805	4.97017	57.1352	11.4956
15	23	79	POGK	JHU10714.B15C23	147	151	33	37	18	114	6.333	4.45455	1.43098	2242	2140	35	39	20	2207	105.05	64.0571	3.79166	4.28788	59.5425	13.8862
15	23	80	POGK	JHU10714.B15C23	136	143	33	37	18	103	5.889	4.12121	1.26456	1981	1903	36	40	20	1945	93.15	55.0278	3.19258	4.28788	59.5425	13.8862
5	23	83	ADPRHL1	JHU10752.B5C23	228	221	44	49	27	184	6.37	5.18182	1.79406	3725	3335	59	228	472	3666	6.583	63.1356	3.73051	5.26591	67.7737	12.8703
5	23	84	ADPRHL1	JHU10752.B5C23	214	202	40	47	30	174	5.167	5.35	1.87802	3693	3233	51	135	215	3642	14.409	72.4118	4.34597	5.26591	67.7737	12.8703
7	8	81	BLVRB	JHU10852.B7C8	124	124	41	45	20	83	3.95	3.02439	0.716986	2762	2298	51	80	186	2711	11.925	54.1569	3.13479	2.90505	54.7884	18.8597
7	8	82	BLVRB	JHU10852.B7C8	117	121	42	46	21	75	3.571	2.78571	0.597829	2771	2583	50	79	190	2721	13.179	55.42	3.2186	2.90505	54.7884	18.8597
16	21	11	CSNK2B	JHU10864.B16C21	218	224	45	48	21	173	8.381	4.84444	1.62563	4425	4283	50	56	34	4375	124.324	88.5	5.41339	4.4	79.8578	18.1495
16	21	12	CSNK2B	JHU10864.B16C21	178	188	45	48	21	133	6.667	3.95556	1.18186	3632	3623	51	56	30	3581	118.9	71.2157	4.26661	4.4	79.8578	18.1495
5	14	79	DFFA	JHU10868.B5C14	100	103	35	39	18	65	3.556	2.85714	0.633489	2464	2137	46	51	25	2418	83.44	53.5652	3.09554	2.98739	52.9741	17.7325
5	14	80	DFFA	JHU10868.B5C14	106	106	34	37	17	72	4.059	3.11765	0.763544	2462	2114	47	51	27	2415	76.407	52.383	3.0171	2.98739	52.9741	17.7325
7	4	79	RAB9B	JHU11012.B7C4	325	302	43	46	22	282	11.636	7.55814	2.98041	8938	7225	56	69	87	8882	82.253	159.607	10.1312	7.42193	152.83	20.5917
7	4	80	RAB9B	JHU11012.B7C4	306	287	42	45	20	264	12.1	7.28571	2.84441	8325	7098	57	69	84	8268	83.679	146.053	9.23189	7.42193	152.83	20.5917
8	17	87	ANKRD45	JHU11235.B8C17	133	137	48	52	24	85	3.542	2.77083	0.5904	3071	2587	55	80	79	3016	31.734	55.8364	3.24623	2.78759	57.3071	20.5579
8	17	88	ANKRD45	JHU11235.B8C17	129	127	46	50	22	83	3.5	2.80435	0.607132	3174	2689	54	72	63	3120	41.54	58.7778	3.44138	2.78759	57.3071	20.5579
5	27	85	TCEB2	JHU11306.B5C27	132	132	36	40	19	96	4.842	3.66667	1.03764	2590	2272	43	46	22	2547	101.182	60.2326	3.5379	3.44144	56.764	16.4943
5	27	86	TCEB2	JHU11306.B5C27	119	122	37	41	20	82	4.05	3.21622	0.812753	2345	2185	44	48	25	2301	85.48	53.2955	3.07764	3.44144	56.764	16.4943
7	1	85	SRR	JHU11402.B7C1	202	192	43	46	21	159	6.952	4.69767	1.55236	4791	4041	50	53	24	4741	166.167	95.82	5.89906	4.60493	91.6447	19.9014
7	1	86	SRR	JHU11402.B7C1	185	186	41	45	20	144	7.05	4.5122	1.45976	4286	3639	49	53	25	4237	143.44	87.4694	5.34501	4.60493	91.6447	19.9014
6	21	85	GORASP1	JHU11448.B6C21	138	142	42	45	20	96	4.85	3.28571	0.847449	2988	2581	55	68	44	2933	57.114	54.3273	3.1461	3.43036	53.4676	15.5866
6	21	86	GORASP1	JHU11448.B6C21	143	140	40	44	20	103	4.8	3.575	0.991872	2683	2376	51	63	60	2632	38.55	52.6078	3.03202	3.43036	53.4676	15.5866
12	20	1	CAPS	JHU11529.B12C20	123	126	47	49	22	76	3.5	2.61702	0.513611	3945	3254	55	64	43	3890	74.186	71.7273	4.30056	2.86407	74.197	25.9062
12	20	2	CAPS	JHU11529.B12C20	140	139	45	48	21	95	4.333	3.11111	0.760281	4600	3805	60	72	46	4540	81.152	76.6667	4.62827	2.86407	74.197	25.9062
9	12	1	CCT8	JHU11534.B9C12	178	177	35	39	18	143	7.667	5.08571	1.74608	3415	3032	48	52	25	3367	119.2	71.1458	4.26198	5.2	70.9191	13.6383
9	12	2	CCT8	JHU11534.B9C12	186	186	35	39	18	151	8.167	5.31429	1.86019	3676	3198	52	57	27	3624	116.333	70.6923	4.23189	5.2	70.9191	13.6383
10	8	1	COMT	JHU11628.B10C8	153	148	38	42	19	115	5.579	4.02632	1.21719	3537	2919	45	51	47	3492	61.021	78.6	4.75655	4.00034	74.81	18.7009
10	8	2	COMT	JHU11628.B10C8	155	152	39	42	19	116	5.789	3.97436	1.19125	3551	3011	50	55	28	3501	105.571	71.02	4.25363	4.00034	74.81	18.7009
11	14	1	CT55	JHU11632.B11C14	206	201	41	44	20	165	7.85	5.02439	1.71547	5639	5023	56	63	37	5583	134.054	100.696	6.2226	5.19512	100.883	19.4189
11	14	2	CT55	JHU11632.B11C14	220	215	41	44	20	179	8.55	5.36585	1.88594	5761	5182	57	78	104	5704	49.077	101.07	6.2474	5.19512	100.883	19.4189
11	27	1	SH3BGR	JHU11686.B11C27	134	138	42	46	20	92	4.6	3.19048	0.799903	3302	2914	51	57	34	3251	84.029	64.7451	3.8373	3.15476	65.7876	20.8534
11	27	2	SH3BGR	JHU11686.B11C27	131	132	42	46	21	89	4.095	3.11905	0.764243	3542	3207	53	59	34	3489	92.588	66.8302	3.97564	3.15476	65.7876	20.8534
11	8	5	GARS	JHU11709.B11C8	112	120	41	45	20	71	3.75	2.73171	0.570867	3014	2728	47	51	25	2967	107.08	64.1277	3.79634	2.66347	60.0951	22.5627
11	8	6	GARS	JHU11709.B11C8	109	131	42	45	20	67	4.3	2.59524	0.502736	2691	2457	48	53	25	2643	96.16	56.0625	3.26123	2.66347	60.0951	22.5627
11	1	5	SRRT	JHU11715.B11C1	205	201	40	43	19	165	8.316	5.125	1.76569	5200	4603	51	91	664	5149	6.795	101.961	6.30649	4.975	97.0452	19.5066
11	1	6	SRRT	JHU11715.B11C1	193	185	40	44	20	153	7.05	4.825	1.61592	4975	4653	54	87	594	4921	7.687	92.1296	5.65421	4.975	97.0452	19.5066
16	27	85	SRRT	JHU11715.B16C27	129	132	39	42	18	90	5	3.30769	0.858422	2904	2811	45	60	183	2859	15.033	64.5333	3.82325	3.25641	60.0222	18.432
16	27	86	SRRT	JHU11715.B16C27	125	134	39	42	18	86	5.111	3.20513	0.807218	2498	2409	45	65	182	2453	12.879	55.5111	3.22465	3.25641	60.0222	18.432
13	13	77	PRKCQ	JHU11774.B13C13	132	127	40	43	20	92	4.2	3.3	0.854581	2631	2295	46	51	28	2585	80.143	57.1957	3.33641	3.1375	56.6395	18.0524
13	13	78	PRKCQ	JHU11774.B13C13	119	119	40	42	19	79	4.053	2.975	0.692328	2692	2395	48	54	30	2644	78.033	56.0833	3.26261	3.1375	56.6395	18.0524
14	25	13	SLC39A10	JHU11783.B14C25	155	150	34	40	82	121	1.341	4.55882	1.48304	3634	3033	52	58	30	3582	99.167	69.8846	4.1783	4.36765	65.7819	15.0612
14	25	14	SLC39A10	JHU11783.B14C25	142	139	34	40	81	108	1.222	4.17647	1.29215	3269	2709	53	58	29	3216	91.414	61.6792	3.63389	4.36765	65.7819	15.0612
10	10	1	AHCYL1	JHU11807.B10C10	246	240	39	42	19	207	10.421	6.30769	2.35614	4206	4066	46	59	86	4160	46.593	91.4348	5.60811	6.07692	84.1474	13.847
10	10	2	AHCYL1	JHU11807.B10C10	228	233	39	42	19	189	10.053	5.84615	2.12572	3843	3757	50	86	192	3793	19.12	76.86	4.6411	6.07692	84.1474	13.847
11	7	1	BCAT1	JHU11812.B11C7	224	218	42	47	26	182	6.577	5.33333	1.8697	3901	3316	53	62	39	3848	83.436	73.6038	4.42506	5.39286	73.6879	13.664
11	7	2	BCAT1	JHU11812.B11C7	229	222	42	47	26	187	6.731	5.45238	1.92914	4205	3468	57	110	280	4148	11.993	73.7719	4.43621	5.39286	73.6879	13.664
10	18	1	DNAJC12	JHU11824.B10C18	155	154	40	44	22	115	5	3.875	1.14164	5294	4451	43	49	30	5251	146.733	123.116	7.71011	4.45032	126.229	28.3639
10	18	2	DNAJC12	JHU11824.B10C18	196	184	39	44	23	157	6.087	5.02564	1.71609	5691	4829	44	50	31	5647	154.161	129.341	8.1231	4.45032	126.229	28.3639
14	1	17	XM_009242791.1_frag	JHU11839.B14C1	208	199	37	40	18	171	8.833	5.62162	2.01363	3588	3283	44	49	25	3544	129.36	81.5455	4.95197	5.14865	77.5166	15.0557
14	1	18	XM_009242791.1_frag	JHU11839.B14C1	173	178	37	41	27	136	5.074	4.67568	1.54137	3013	2743	41	45	24	2972	112.417	73.4878	4.41736	5.14865	77.5166	15.0557
11	28	5	PGP	JHU11844.B11C28	192	183	41	44	19	151	7.316	4.68293	1.54499	4784	4084	52	55	25	4732	161.16	92	5.64561	4.31765	87.0926	20.1713
11	28	6	PGP	JHU11844.B11C28	166	160	42	45	20	124	5.75	3.95238	1.18028	4438	3828	54	58	26	4384	145	82.1852	4.99442	4.31765	87.0926	20.1713
11	10	5	MOCS2	JHU11852.B11C10	135	126	41	44	19	94	4.316	3.29268	0.850928	3951	3125	49	54	28	3902	109.679	80.6327	4.89141	3.18384	71.5478	22.4722
11	10	6	MOCS2	JHU11852.B11C10	123	126	40	44	19	83	4.316	3.075	0.742252	3373	2722	54	57	28	3319	95.179	62.463	3.68589	3.18384	71.5478	22.4722
10	21	5	POLB	JHU11865.B10C21	168	166	38	42	19	130	6.526	4.42105	1.41426	3856	3446	43	49	33	3813	102.939	89.6744	5.49131	4.13553	77.6628	18.7794
10	21	6	POLB	JHU11865.B10C21	154	155	40	43	19	114	5.895	3.85	1.12916	2823	2635	43	49	34	2780	76.059	65.6512	3.89742	4.13553	77.6628	18.7794
11	18	1	PQBP1	JHU11866.B11C18	163	159	43	46	20	120	5.65	3.7907	1.09956	4499	3995	50	54	28	4449	140.75	89.98	5.51159	3.95487	93.4227	23.6222
11	18	2	PQBP1	JHU11866.B11C18	173	168	42	45	20	131	6.15	4.11905	1.26348	5037	4459	52	57	29	4985	151.793	96.8654	5.96842	3.95487	93.4227	23.6222
12	13	5	RBM39	JHU11871.B12C13	255	265	44	47	21	211	10.381	5.79545	2.10041	3879	3974	53	75	114	3826	34.202	73.1887	4.39752	5.68182	69.027	12.1488
12	13	6	RBM39	JHU11871.B12C13	245	252	44	48	20	201	10.2	5.56818	1.98695	3373	3445	52	73	116	3321	29.069	64.8654	3.84528	5.68182	69.027	12.1488
11	28	1	TPM2	JHU11886.B11C28	145	149	42	45	20	103	5.2	3.45238	0.930656	3252	3173	50	55	32	3202	97.438	65.04	3.85687	3.30952	60.3007	18.2204
11	28	2	TPM2	JHU11886.B11C28	133	137	42	46	24	91	3.792	3.16667	0.788016	3167	2996	57	63	39	3110	75.205	55.5614	3.22798	3.30952	60.3007	18.2204
11	21	1	AK056246.1_frag	JHU11896.B11C21	149	149	42	46	20	107	5.15	3.54762	0.978203	2883	2812	46	50	36	2837	76.722	62.6739	3.69988	3.34524	59.907	17.9081
11	21	2	AK056246.1_frag	JHU11896.B11C21	132	133	42	46	20	90	4.35	3.14286	0.776129	2857	2676	50	58	58	2807	45.138	57.14	3.33272	3.34524	59.907	17.9081
11	2	7	SPEG	JHU11904.B11C2	152	151	40	44	19	112	5.632	3.8	1.1042	4430	3934	52	55	25	4378	155.16	85.1923	5.19393	3.63171	83.7726	23.067
11	2	8	SPEG	JHU11904.B11C2	142	145	41	43	19	101	5.368	3.46341	0.936165	4200	3602	51	56	27	4149	131.333	82.3529	5.00555	3.63171	83.7726	23.067
10	12	7	NAMPT	JHU11960.B10C12	149	140	39	44	23	110	4.174	3.82051	1.11444	3399	2916	47	52	32	3352	89.5	72.3191	4.33983	3.91026	64.6988	16.5459
10	12	8	NAMPT	JHU11960.B10C12	152	150	38	42	22	114	4.909	4	1.20405	2911	2581	51	56	33	2860	76.515	57.0784	3.32863	3.91026	64.6988	16.5459
9	6	9	SUFU	JHU12140.B9C6	162	156	41	44	20	121	5.6	3.95122	1.1797	3077	2650	57	69	45	3020	57.356	53.9825	3.12322	3.80061	54.6422	14.3772
9	6	10	SUFU	JHU12140.B9C6	146	142	40	44	20	106	4.9	3.65	1.02932	2931	2471	53	150	1865	2878	1.245	55.3019	3.21076	3.80061	54.6422	14.3772
11	31	11	HNMT	JHU12202.B11C31	122	121	43	46	21	79	3.571	2.83721	0.623538	2919	2544	51	56	29	2868	85.793	57.2353	3.33904	2.88372	54.7309	18.9792
11	31	12	HNMT	JHU12202.B11C31	126	124	43	46	22	83	3.545	2.93023	0.669979	2768	2342	53	59	32	2715	71.344	52.2264	3.00671	2.88372	54.7309	18.9792
15	1	83	NECAB3	JHU12352.B15C1	128	130	34	37	17	94	5.471	3.76471	1.08658	2229	2219	37	41	20	2192	108.9	60.2432	3.53861	3.48529	57.2605	16.4292
15	1	84	NECAB3	JHU12352.B15C1	109	113	34	37	17	75	4.471	3.20588	0.807594	1954	1870	36	40	19	1918	96.316	54.2778	3.14282	3.48529	57.2605	16.4292
10	6	13	MT2A_frag	JHU12505.B10C6	163	158	36	40	18	127	6.556	4.52778	1.46754	2718	2392	42	46	22	2676	106.636	64.7143	3.83526	4.40278	60.8799	13.8276
10	6	14	MT2A_frag	JHU12505.B10C6	154	147	36	39	17	118	6.353	4.27778	1.34273	2510	2235	44	47	21	2466	104.19	57.0455	3.32645	4.40278	60.8799	13.8276
12	28	15	ANKHD1	JHU12543.B12C28	190	193	50	54	24	140	5.792	3.8	1.1042	3525	2954	58	84	83	3467	34.578	60.7759	3.57395	3.83	59.6046	15.5626
12	28	16	ANKHD1	JHU12543.B12C28	193	189	50	53	24	143	5.667	3.86	1.13416	3506	2872	60	79	67	3446	41.687	58.4333	3.41853	3.83	59.6046	15.5626
10	31	13	ANXA9	JHU12544.B10C31	264	249	42	45	20	222	10.2	6.28571	2.34517	5294	4695	67	87	62	5227	74.323	79.0149	4.78408	6.00536	75.0484	12.4969
10	31	14	ANXA9	JHU12544.B10C31	229	225	40	44	20	189	9.05	5.725	2.06524	4336	3867	61	73	47	4275	80.723	71.082	4.25774	6.00536	75.0484	12.4969
12	31	15	ZNF573	JHU12632.B12C31	222	227	58	76	57	164	2.649	3.82759	1.11797	3797	3833	61	228	627	3736	5.75	62.2459	3.67149	4.00813	61.2103	15.2715
12	31	16	ZNF573	JHU12632.B12C31	222	223	53	64	40	169	3.975	4.18868	1.29825	3791	3543	63	244	650	3728	5.075	60.1746	3.53406	4.00813	61.2103	15.2715
11	5	21	NCKIPSD	JHU12684.B11C5	131	130	36	40	19	95	4.737	3.63889	1.02377	2786	2408	49	52	23	2737	102.435	56.8571	3.31395	3.5762	55.4498	15.5052
11	5	22	NCKIPSD	JHU12684.B11C5	130	130	37	40	18	93	5	3.51351	0.961176	2540	2281	47	51	24	2493	92.917	54.0426	3.12721	3.5762	55.4498	15.5052
14	12	75	NCKIPSD	JHU12684.B14C12	153	153	36	40	19	117	5.947	4.25	1.32886	3850	3322	56	100	113	3794	28.513	68.75	4.10302	4.40278	72.565	16.4816
14	12	76	NCKIPSD	JHU12684.B14C12	164	161	36	40	19	128	6.368	4.55556	1.4814	3819	3341	50	69	68	3769	48.118	76.38	4.60925	4.40278	72.565	16.4816
11	20	19	SMPX	JHU12706.B11C20	122	125	40	43	19	82	4.316	3.05	0.729771	2960	2451	47	51	25	2913	96	62.9787	3.72011	3.07628	61.8191	20.0954
11	20	20	SMPX	JHU12706.B11C20	121	122	39	42	19	82	4.211	3.10256	0.756014	2851	2357	47	51	28	2804	82.357	60.6596	3.56624	3.07628	61.8191	20.0954
15	21	7	THOP1	JHU12713.B15C21	138	137	35	39	18	103	5.444	3.94286	1.17552	2755	2451	41	74	117	2714	20.316	67.1951	3.99986	4.04955	63.8954	15.7784
15	21	8	THOP1	JHU12713.B15C21	133	132	32	36	17	101	5.647	4.15625	1.28206	2848	2455	47	102	141	2801	16.688	60.5957	3.562	4.04955	63.8954	15.7784
9	14	21	ESD	JHU12753.B9C14	261	249	34	37	18	227	11.778	7.67647	3.03949	4727	4204	50	57	33	4677	125.667	94.54	5.81413	7.33824	86.6004	11.8013
9	14	22	ESD	JHU12753.B9C14	245	228	35	40	24	210	7.833	7	2.70177	4405	3742	56	62	34	4349	108.235	78.6607	4.76058	7.33824	86.6004	11.8013
9	29	23	GDI1	JHU12758.B9C29	168	162	34	38	18	134	6.889	4.94118	1.67392	3477	3025	56	80	65	3421	45.308	62.0893	3.66109	4.69916	60.5543	12.8862
9	29	24	GDI1	JHU12758.B9C29	156	154	35	39	18	121	6.389	4.45714	1.43227	3069	2669	52	63	45	3017	57.911	59.0192	3.4574	4.69916	60.5543	12.8862
13	17	81	KAAG1	JHU12768.B13C17	135	141	38	42	19	97	5.211	3.55263	0.980705	3003	2571	41	46	24	2962	105.208	73.2439	4.40118	3.31478	69.1951	20.8747
13	17	82	KAAG1	JHU12768.B13C17	120	119	39	43	20	81	3.8	3.07692	0.743212	2671	2287	41	46	25	2630	89.64	65.1463	3.86392	3.31478	69.1951	20.8747
9	8	19	PGD	JHU12787.B9C8	227	221	39	43	21	188	8.476	5.82051	2.11292	4292	3811	56	85	81	4236	46	76.6429	4.62669	5.6471	72.2425	12.7928
9	8	20	PGD	JHU12787.B9C8	208	199	38	42	20	170	7.85	5.47368	1.93977	3867	3282	57	118	360	3810	8.789	67.8421	4.04278	5.6471	72.2425	12.7928
15	8	87	AVEN	JHU12833.B15C8	198	202	34	38	17	164	9.647	5.82353	2.11443	3632	3550	39	44	23	3593	152.435	93.1282	5.72046	5.2451	88.8333	16.9364
15	8	88	AVEN	JHU12833.B15C8	168	168	36	39	17	132	7.588	4.66667	1.53688	3297	3256	39	44	23	3258	139.652	84.5385	5.15055	5.2451	88.8333	16.9364
12	31	21	IDH1	JHU12958.B12C31	150	149	50	54	24	100	3.958	3	0.704809	3362	2727	55	63	37	3307	72	61.1273	3.59727	2.9375	58.9221	20.0586
12	31	22	IDH1	JHU12958.B12C31	138	138	48	52	23	90	3.739	2.875	0.642404	3006	2577	53	60	34	2953	74.029	56.717	3.30465	2.9375	58.9221	20.0586
11	7	23	SPA17	JHU13004.B11C7	98	100	39	42	18	59	3.222	2.51282	0.46159	2694	2215	48	73	186	2646	11.516	56.125	3.26538	2.67746	55.1712	20.6058
11	7	24	SPA17	JHU13004.B11C7	108	109	38	41	18	70	3.778	2.84211	0.625982	2494	2136	46	49	23	2448	90.739	54.2174	3.13881	2.67746	55.1712	20.6058
14	30	7	FAS	JHU13047.B14C30	180	184	33	36	16	147	9.25	5.45455	1.93022	3465	3322	41	45	22	3424	148.955	84.5122	5.14881	4.92424	77.6686	15.7727
14	30	8	FAS	JHU13047.B14C30	145	150	33	36	16	112	7.125	4.39394	1.40072	2833	2818	40	44	21	2793	132.095	70.825	4.24069	4.92424	77.6686	15.7727
11	12	29	GCLC	JHU13052.B11C12	120	119	40	44	20	80	3.75	3	0.704809	2847	2405	50	85	96	2797	24.167	56.94	3.31945	3.04054	55.9604	18.4047
11	12	30	GCLC	JHU13052.B11C12	114	116	37	41	19	77	3.947	3.08108	0.745288	2859	2188	52	129	285	2807	7.225	54.9808	3.18946	3.04054	55.9604	18.4047
12	15	29	HERC3	JHU13058.B12C15	156	155	45	48	21	111	5.095	3.46667	0.937788	3913	3076	57	74	63	3856	47.651	68.6491	4.09633	3.46589	66.6667	19.2351
12	15	30	HERC3	JHU13058.B12C15	149	147	43	47	21	106	4.762	3.46512	0.937014	3687	2975	57	75	61	3630	47.541	64.6842	3.83326	3.46589	66.6667	19.2351
12	26	29	RNH1	JHU13091.B12C26	202	195	49	52	22	153	6.5	4.12245	1.26518	4500	3792	51	120	448	4449	8.196	88.2353	5.39583	3.9442	85.5696	21.695
12	26	30	RNH1	JHU13091.B12C26	177	175	47	51	23	130	5.391	3.76596	1.08721	4311	3613	52	119	447	4259	7.817	82.9038	5.0421	3.9442	85.5696	21.695
1	3	45	RNH1	JHU13091.B1C3	165	163	44	47	20	121	5.8	3.75	1.07924	2944	2638	52	55	24	2892	107.625	56.6154	3.29791	3.68611	55.0377	14.9311
1	3	46	RNH1	JHU13091.B1C3	163	162	45	48	21	118	5.429	3.62222	1.01545	2673	2458	50	54	27	2623	89.037	53.46	3.08856	3.68611	55.0377	14.9311
11	9	27	DOHH	JHU13137.B11C9	132	133	41	46	22	91	3.955	3.21951	0.814399	3059	2634	55	158	247	3004	10.024	55.6182	3.23175	3.21232	58.6702	18.2641
11	9	28	DOHH	JHU13137.B11C9	125	127	39	43	19	86	4.421	3.20513	0.807218	3333	2828	54	107	175	3279	15.549	61.7222	3.63674	3.21232	58.6702	18.2641
11	17	29	HSPA2	JHU13150.B11C17	168	163	43	49	27	125	4.222	3.90698	1.15761	3884	3505	52	136	324	3832	10.398	74.6923	4.49728	3.94158	73.503	18.6481
11	17	30	HSPA2	JHU13150.B11C17	167	163	42	47	24	125	4.833	3.97619	1.19216	3688	3168	51	124	287	3637	10.606	72.3137	4.33947	3.94158	73.503	18.6481
11	27	29	NDUFS3	JHU13173.B11C27	226	229	41	44	19	185	9.737	5.5122	1.959	3639	3164	51	59	34	3588	91.324	71.3529	4.27572	5.33302	70.489	13.2175
11	27	30	NDUFS3	JHU13173.B11C27	201	199	39	42	19	162	8.263	5.15385	1.7801	3342	2987	48	55	30	3294	97.733	69.625	4.16107	5.33302	70.489	13.2175
12	6	29	BCL2	JHU13217.B12C6	203	202	43	46	21	160	7.429	4.72093	1.56397	3450	3212	50	53	24	3400	131.625	69	4.11961	4.66534	63.02	13.5081
12	6	30	BCL2	JHU13217.B12C6	189	186	41	45	21	148	6.714	4.60976	1.50846	2852	2834	50	54	26	2802	106.923	57.04	3.32608	4.66534	63.02	13.5081
11	11	29	RPA3	JHU13284.B11C11	154	156	37	41	19	117	6.053	4.16216	1.28501	3256	3157	48	71	77	3208	40.078	67.8333	4.0422	4.01164	66.3167	16.5311
11	11	30	RPA3	JHU13284.B11C11	139	136	36	40	18	103	5.333	3.86111	1.13471	2916	2966	45	56	46	2871	63.261	64.8	3.84094	4.01164	66.3167	16.5311
14	26	77	ALDH9A1	JHU13502.B14C26	176	174	35	38	17	141	8	5.02857	1.71755	3966	3491	51	57	33	3915	104.061	77.7647	4.70113	4.9	74.7972	15.2647
14	26	78	ALDH9A1	JHU13502.B14C26	167	168	35	38	17	132	7.647	4.77143	1.58918	3376	2923	47	93	215	3329	13.163	71.8298	4.30736	4.9	74.7972	15.2647
9	27	31	TMED8	JHU13575.B9C27	144	141	34	37	17	110	6.118	4.23529	1.32152	2959	2629	46	50	25	2913	103.16	64.3261	3.8095	4	58.7375	14.6844
9	27	32	TMED8	JHU13575.B9C27	128	128	34	37	17	94	5.353	3.76471	1.08658	2498	2136	47	51	26	2451	80.192	53.1489	3.06792	4	58.7375	14.6844
10	22	35	TOM1	JHU13577.B10C22	134	133	37	40	18	97	5.167	3.62162	1.01515	2965	2556	52	68	62	2913	40.129	57.0192	3.32471	3.51914	61.9429	17.6017
10	22	36	TOM1	JHU13577.B10C22	123	125	36	39	18	87	4.778	3.41667	0.912826	3009	2638	45	51	30	2964	86.233	66.8667	3.97806	3.51914	61.9429	17.6017
9	25	35	RTCA	JHU13663.B9C25	204	192	33	36	16	171	9.75	6.18182	2.2933	5009	4291	51	58	39	4958	108.538	98.2157	6.05801	5.64805	89.3867	15.8261
9	25	36	RTCA	JHU13663.B9C25	179	171	35	38	19	144	7	5.11429	1.76035	4189	3689	52	81	213	4137	16.939	80.5577	4.88644	5.64805	89.3867	15.8261
11	31	33	CLIC1	JHU13710.B11C31	114	117	41	44	20	73	3.65	2.78049	0.59522	3215	2283	47	59	62	3168	35.871	68.4043	4.08008	2.69024	66.3348	24.6575
11	31	34	CLIC1	JHU13710.B11C31	104	109	40	43	19	64	3.474	2.6	0.505113	3149	2333	49	63	63	3100	36.032	64.2653	3.80547	2.69024	66.3348	24.6575
12	10	35	HRAS	JHU13735.B12C10	208	204	43	47	29	165	5.414	4.83721	1.62202	6003	5135	49	52	25	5954	203.32	122.51	7.6699	4.55814	121.143	26.5773
12	10	36	HRAS	JHU13735.B12C10	184	184	43	47	29	141	4.724	4.27907	1.34337	5869	4967	49	55	33	5820	148.848	119.776	7.48846	4.55814	121.143	26.5773
10	31	35	NLN	JHU13749.B10C31	224	208	37	40	18	187	9.333	6.05405	2.22952	2844	2396	47	70	124	2797	18.758	60.5106	3.55635	5.83784	58.3282	9.99141
10	31	36	NLN	JHU13749.B10C31	208	195	37	40	19	171	8.158	5.62162	2.01363	2695	2324	48	68	122	2647	18.492	56.1458	3.26676	5.83784	58.3282	9.99141
12	13	33	TRIM16	JHU13780.B12C13	182	181	45	48	22	137	6.045	4.04444	1.22624	3197	2841	61	77	87	3136	31.77	52.4098	3.01888	3.77778	52.3342	13.8532
12	13	34	TRIM16	JHU13780.B12C13	158	158	45	46	20	113	5.6	3.51111	0.959977	3031	2576	58	98	207	2973	11.971	52.2586	3.00885	3.77778	52.3342	13.8532
11	12	37	FASN_frag	JHU13812.B11C12	137	135	38	42	20	99	4.65	3.60526	1.00698	2902	2499	45	49	25	2857	98	64.4889	3.8203	3.76209	64.7222	17.2038
11	12	38	FASN_frag	JHU13812.B11C12	145	147	37	41	20	108	5.3	3.91892	1.16357	2923	2479	45	50	25	2878	97.16	64.9556	3.85127	3.76209	64.7222	17.2038
12	26	37	MAP2K2	JHU13827.B12C26	205	204	49	53	24	156	6.292	4.18367	1.29575	3444	2859	51	58	33	3393	84.879	67.5294	4.02204	3.89392	61.9911	15.92
12	26	38	MAP2K2	JHU13827.B12C26	173	178	48	52	24	125	5.25	3.60417	1.00643	2992	2584	53	59	31	2939	81.452	56.4528	3.28713	3.89392	61.9911	15.92
11	20	37	PDCD2	JHU13853.B11C20	174	169	38	42	19	136	6.684	4.57895	1.49308	4423	3761	42	47	22	4381	168.818	105.31	6.52867	4.40486	101.666	23.0805
11	20	38	PDCD2	JHU13853.B11C20	165	165	39	43	21	126	5.81	4.23077	1.31926	4215	3726	43	48	24	4172	153.25	98.0233	6.04524	4.40486	101.666	23.0805
10	2	37	SRM	JHU13870.B10C2	174	174	35	39	19	139	7.105	4.97143	1.68903	2913	2489	51	62	38	2862	63.868	57.1176	3.33124	4.87965	58.9442	12.0796
10	2	38	SRM	JHU13870.B10C2	158	154	33	38	17	125	6.824	4.78788	1.59739	2917	2457	48	54	28	2869	85.821	60.7708	3.57362	4.87965	58.9442	12.0796
10	14	37	AK1	JHU13885.B10C14	127	126	34	37	17	93	5.235	3.73529	1.0719	2918	2456	42	46	21	2876	114.762	69.4762	4.1512	3.66176	66.4241	18.1399
10	14	38	AK1	JHU13885.B10C14	122	125	34	37	16	88	5.5	3.58824	0.99848	2725	2340	43	47	22	2682	104.227	63.3721	3.74621	3.66176	66.4241	18.1399
11	17	41	ALDH1A1	JHU13886.B11C17	176	172	38	43	24	138	5.375	4.63158	1.51936	3524	2861	44	82	215	3480	12.926	80.0909	4.85547	4.53947	73.7582	16.2482
11	17	42	ALDH1A1	JHU13886.B11C17	169	166	38	44	26	131	4.692	4.44737	1.42739	3169	2736	47	94	239	3122	11.054	67.4255	4.01514	4.53947	73.7582	16.2482
14	28	9	BCCIP	JHU13890.B14C28	171	164	35	40	19	136	6.526	4.88571	1.64623	3464	3067	57	86	111	3407	26.856	60.7719	3.57369	4.72063	62.4769	13.2348
14	28	10	BCCIP	JHU13890.B14C28	164	158	36	40	18	128	6.556	4.55556	1.4814	3530	3349	55	78	107	3475	30.57	64.1818	3.79993	4.72063	62.4769	13.2348
12	8	41	CRNN	JHU13904.B12C8	126	126	42	45	20	84	4.05	3	0.704809	3338	2747	45	52	32	3293	84.219	74.1778	4.46314	2.975	70.7378	23.7774
12	8	42	CRNN	JHU13904.B12C8	118	120	40	43	19	78	4.053	2.95	0.679847	3163	2596	47	56	40	3116	63.5	67.2979	4.00667	2.975	70.7378	23.7774
14	30	11	UQCRB	JHU13976.B14C30	170	166	34	38	20	136	6.4	5	1.70329	4625	4355	44	48	25	4581	172.28	105.114	6.51567	4.51515	89.2164	19.7593
14	30	12	UQCRB	JHU13976.B14C30	133	133	33	36	16	100	6.063	4.0303	1.21918	3446	3273	47	51	24	3399	134.25	73.3191	4.40617	4.51515	89.2164	19.7593
14	15	73	ACOT7	JHU13980.B14C15	269	255	36	40	19	233	11.316	7.47222	2.93752	7509	6203	48	72	70	7461	87.586	156.438	9.92091	7.19444	157.963	21.9563
14	15	74	ACOT7	JHU13980.B14C15	249	239	36	40	18	213	11.056	6.91667	2.66017	7177	6005	45	58	53	7132	112.208	159.489	10.1234	7.19444	157.963	21.9563
13	19	15	C19orf73	JHU14003.B13C19	201	192	39	42	19	162	7.895	5.15385	1.7801	4275	3750	47	53	27	4228	136.926	90.9574	5.57644	4.78205	85.8641	17.9555
13	19	16	C19orf73	JHU14003.B13C19	172	172	39	42	19	133	6.842	4.41026	1.40887	3877	3494	48	53	28	3829	122.893	80.7708	4.90058	4.78205	85.8641	17.9555
10	1	41	RAB4B	JHU14044.B10C1	130	130	34	37	17	96	5.471	3.82353	1.11595	2419	2278	43	47	22	2376	101.409	56.2558	3.27406	3.63051	55.2302	15.2128
10	1	42	RAB4B	JHU14044.B10C1	110	117	32	36	16	78	5.063	3.4375	0.923227	2385	2276	44	56	237	2341	9.367	54.2045	3.13796	3.63051	55.2302	15.2128
10	28	39	ATIC	JHU14082.B10C28	227	213	38	43	23	189	7.391	5.97368	2.18939	5067	4272	47	60	57	5020	73.895	107.809	6.69447	5.82468	103.128	17.7053
10	28	40	ATIC	JHU14082.B10C28	210	205	37	42	24	173	6.792	5.67568	2.04061	4627	3979	47	66	74	4580	52.878	98.4468	6.07334	5.82468	103.128	17.7053
11	10	41	DCN	JHU14100.B11C10	127	126	38	41	19	89	4.474	3.34211	0.875602	2914	2379	48	66	59	2866	39.203	60.7083	3.56947	2.97368	60.7478	20.4285
11	10	42	DCN	JHU14100.B11C10	99	104	38	42	21	61	2.952	2.60526	0.507741	2857	2326	47	60	44	2810	51.5	60.7872	3.57471	2.97368	60.7478	20.4285
14	21	7	PCMT1	JHU14135.B14C21	139	136	34	38	17	105	5.765	4.08824	1.2481	3115	2640	41	46	25	3074	103.76	75.9756	4.58242	3.95588	73.616	18.6093
14	21	8	PCMT1	JHU14135.B14C21	130	125	34	37	17	96	5.176	3.82353	1.11595	2779	2343	39	44	23	2740	99.957	71.2564	4.26931	3.95588	73.616	18.6093
12	28	39	POLR1C	JHU14138.B12C28	169	166	48	52	23	121	4.957	3.52083	0.96483	3160	2594	55	61	35	3105	72.371	57.4545	3.35359	3.32164	55.2183	16.6238
12	28	40	POLR1C	JHU14138.B12C28	153	151	49	53	23	104	4.261	3.12245	0.765941	2967	2545	56	64	37	2911	67.054	52.9821	3.05685	3.32164	55.2183	16.6238
9	7	39	STUB1	JHU14160.B9C7	211	209	40	45	25	171	6.56	5.275	1.84058	3460	3051	55	60	29	3405	103.138	62.9091	3.71549	5.3125	61.649	11.6045
9	7	40	STUB1	JHU14160.B9C7	214	214	40	44	24	174	7.083	5.35	1.87802	3261	2902	54	61	37	3207	76.784	60.3889	3.54828	5.3125	61.649	11.6045
12	14	45	ACSBG1	JHU14267.B12C14	232	230	46	49	22	186	8.227	5.04348	1.725	5048	4178	53	64	42	4995	97.952	95.2453	5.86093	5.01038	89.9717	17.9571
12	14	46	ACSBG1	JHU14267.B12C14	219	215	44	48	21	175	7.952	4.97727	1.69194	4489	3766	53	64	43	4436	86.093	84.6981	5.16114	5.01038	89.9717	17.9571
15	7	77	CDKN2A	JHU14378.B15C7	128	135	34	37	17	94	5.765	3.76471	1.08658	2693	2458	42	60	109	2651	22	64.119	3.79577	3.39706	59.5363	17.5258
15	7	78	CDKN2A	JHU14378.B15C7	103	109	34	37	17	69	4.235	3.02941	0.719493	2363	2284	43	61	110	2320	20.209	54.9535	3.18765	3.39706	59.5363	17.5258
14	23	67	SRP19	JHU14498.B14C23	178	183	34	38	17	144	8.529	5.23529	1.82076	4074	4103	41	46	24	4033	169.042	99.3659	6.13432	4.91765	90.6946	18.4427
14	23	68	SRP19	JHU14498.B14C23	161	158	35	38	17	126	7.059	4.6	1.50359	3527	3546	43	50	41	3484	85.268	82.0233	4.98367	4.91765	90.6946	18.4427
14	21	9	GLRX	JHU14547.B14C21	155	149	33	37	20	122	5.6	4.69697	1.552	3810	3111	46	51	25	3764	122.4	82.8261	5.03694	4.30437	85.4249	19.8461
14	21	10	GLRX	JHU14547.B14C21	133	128	34	38	20	99	4.5	3.91176	1.16	3697	3073	42	47	23	3655	131.565	88.0238	5.3818	4.30437	85.4249	19.8461
10	13	85	IL36A	JHU14561.B10C13	150	150	33	37	18	117	6.278	4.54545	1.47636	4006	3417	39	45	29	3967	116.276	102.718	6.35672	4.54545	101.609	22.354
10	13	86	IL36A	JHU14561.B10C13	150	150	33	37	17	117	6.647	4.54545	1.47636	4020	3486	40	44	22	3980	156.455	100.5	6.20957	4.54545	101.609	22.354
14	31	9	PFN2	JHU14580.B14C31	180	173	33	37	16	147	8.5	5.45455	1.93022	5125	4451	44	49	28	5081	157.214	116.477	7.26963	5.2861	114.5	21.6606
14	31	10	PFN2	JHU14580.B14C31	174	165	34	39	20	140	6.3	5.11765	1.76202	4951	4138	44	49	28	4907	146.036	112.523	7.00725	5.2861	114.5	21.6606
10	7	85	RBP1	JHU14587.B10C7	133	131	34	37	17	99	5.529	3.91176	1.16	2815	2496	49	57	34	2766	71.735	57.449	3.35322	3.83824	58.5891	15.2646
10	7	86	RBP1	JHU14587.B10C7	128	126	34	37	17	94	5.235	3.76471	1.08658	2867	2489	48	54	29	2819	83.966	59.7292	3.50451	3.83824	58.5891	15.2646
15	11	85	PRMT5	JHU14681.B15C11	203	254	34	37	16	169	13.563	5.97059	2.18785	4021	4172	46	64	71	3975	57.859	87.413	5.34127	5.63235	87.8315	15.5941
15	11	86	PRMT5	JHU14681.B15C11	180	187	34	37	16	146	9.375	5.29412	1.85012	3883	3827	44	58	49	3839	76.918	88.25	5.3968	5.63235	87.8315	15.5941
11	27	53	PSMB6	JHU14684.B11C27	189	177	40	43	19	149	7.053	4.725	1.566	4319	3748	43	48	28	4276	132.143	100.442	6.20571	4.40096	92.732	21.0709
11	27	54	PSMB6	JHU14684.B11C27	159	156	39	42	19	120	6	4.07692	1.24245	3826	3350	45	136	1777	3781	1.809	85.0222	5.18265	4.40096	92.732	21.0709
14	30	77	PSMD7	JHU14775.B14C30	176	175	33	37	17	143	8.118	5.33333	1.8697	4549	3992	49	58	46	4500	85.522	92.8367	5.70113	5.19524	93.085	17.9174
14	30	78	PSMD7	JHU14775.B14C30	177	170	35	38	17	142	7.765	5.05714	1.73182	4480	3824	48	60	53	4432	71.019	93.3333	5.73407	5.19524	93.085	17.9174
11	28	53	ESD	JHU14828.B11C28	202	205	41	43	19	161	8.526	4.92683	1.66676	3108	2629	43	49	33	3065	78.182	72.2791	4.33717	4.65091	66.4874	14.2955
11	28	54	ESD	JHU14828.B11C28	175	173	40	43	19	135	6.842	4.375	1.39126	2792	2363	46	55	41	2746	56.293	60.6957	3.56863	4.65091	66.4874	14.2955
14	14	87	MGEA5	JHU14853.B14C14	291	269	39	44	22	252	10.227	7.46154	2.93219	6378	5445	58	110	232	6320	22.996	109.966	6.83759	7.24359	109.589	15.1291
14	14	88	MGEA5	JHU14853.B14C14	274	261	39	43	20	235	10.9	7.02564	2.71457	6662	5727	61	89	107	6601	52.692	109.213	6.78767	7.24359	109.589	15.1291
15	22	75	OSBPL3	JHU14862.B15C22	120	125	31	35	16	89	5.625	3.87097	1.13963	2157	2085	36	40	20	2121	102.25	59.9167	3.51695	3.66986	56.1944	15.3124
15	22	76	OSBPL3	JHU14862.B15C22	111	113	32	36	17	79	4.529	3.46875	0.938828	1889	1871	36	39	19	1853	96.421	52.4722	3.02302	3.66986	56.1944	15.3124
11	23	57	ASB9	JHU14910.B11C23	177	170	37	41	20	140	6.45	4.78378	1.59535	3658	3305	44	55	78	3614	41.667	83.1364	5.05753	4.484	88.6932	19.7799
11	23	58	ASB9	JHU14910.B11C23	159	162	38	41	19	121	6.368	4.18421	1.29601	4147	3686	44	55	77	4103	47.156	94.25	5.79489	4.484	88.6932	19.7799
9	15	57	MYLK	JHU14956.B9C15	154	152	37	41	19	117	5.842	4.16216	1.28501	3770	3357	50	55	35	3720	94.343	75.4	4.54423	3.9495	72.3667	18.323
9	15	58	MYLK	JHU14956.B9C15	142	139	38	41	19	104	5.158	3.73684	1.07267	3328	2858	48	53	34	3280	82.5	69.3333	4.14172	3.9495	72.3667	18.323
11	15	55	NAPG	JHU14957.B11C15	130	135	36	39	18	94	5.333	3.61111	1.0099	2569	2497	39	43	21	2530	116.857	65.8718	3.91206	3.47698	63.6538	18.3072
11	15	56	NAPG	JHU14957.B11C15	117	120	35	38	18	82	4.556	3.34286	0.875977	2396	2360	39	43	20	2357	115.85	61.4359	3.61774	3.47698	63.6538	18.3072
13	26	69	ZNF783	JHU14994.B13C26	254	243	40	44	20	214	9.95	6.35	2.37726	6681	5487	52	82	115	6629	47	128.481	8.06604	6.275	130.751	20.8368
13	26	70	ZNF783	JHU14994.B13C26	248	238	40	44	20	208	9.7	6.2	2.30238	6385	5404	48	68	100	6337	53.36	133.021	8.36726	6.275	130.751	20.8368
14	30	73	ISG15	JHU15044.B14C30	190	186	34	37	17	156	8.765	5.58824	1.99696	5770	4986	45	55	51	5725	96.686	128.222	8.04888	5.55882	127.297	22.9
14	30	74	ISG15	JHU15044.B14C30	188	182	34	37	16	154	9.063	5.52941	1.96759	5434	4595	43	60	86	5391	52.733	126.372	7.92613	5.55882	127.297	22.9
11	16	57	IGL@	JHU15134.B11C16	135	136	36	41	33	99	2.879	3.75	1.07924	2342	2190	38	42	21	2304	102.286	61.6316	3.63073	3.38929	57.8927	17.0811
11	16	58	IGL@	JHU15134.B11C16	106	113	35	39	18	71	4.111	3.02857	0.719073	2112	1928	39	43	21	2073	89.762	54.1538	3.13459	3.38929	57.8927	17.0811
11	28	59	IGKC	JHU15228.B11C28	198	187	39	43	20	159	7.2	5.07692	1.74169	6296	5120	42	47	26	6254	195.115	149.905	9.48747	4.85425	141.685	29.1878
11	28	60	IGKC	JHU15228.B11C28	176	168	38	41	18	138	7.056	4.63158	1.51936	5739	4916	43	49	27	5696	180.259	133.465	8.39674	4.85425	141.685	29.1878
15	18	13	MTMR14	JHU15248.B15C18	112	112	31	34	14	81	5.571	3.6129	1.0108	2555	2099	40	44	21	2515	97.857	63.875	3.77957	3.54839	58.6994	16.5426
15	18	14	MTMR14	JHU15248.B15C18	108	113	31	34	16	77	4.938	3.48387	0.946377	2248	1936	42	46	22	2206	85.909	53.5238	3.09279	3.54839	58.6994	16.5426
11	18	57	SCLT1	JHU15264.B11C18	194	190	37	40	18	157	8.333	5.24324	1.82473	2991	2606	43	49	28	2948	91.321	69.5581	4.15664	5.05405	64.4302	12.7482
11	18	58	SCLT1	JHU15264.B11C18	180	179	37	40	18	143	7.722	4.86486	1.63582	2550	2266	43	51	31	2507	71.452	59.3023	3.47619	5.05405	64.4302	12.7482
12	15	61	HAUS1	JHU15299.B12C15	168	169	44	47	20	124	6.1	3.81818	1.11328	3742	3699	49	68	101	3693	35.95	76.3673	4.60841	3.71591	71.561	19.258
12	15	62	HAUS1	JHU15299.B12C15	159	166	44	47	21	115	5.667	3.61364	1.01116	3538	3460	53	85	132	3485	25.568	66.7547	3.97064	3.71591	71.561	19.258
12	12	61	DNAJC7	JHU15306.B12C12	155	159	43	47	21	112	5.333	3.60465	1.00668	3617	3178	46	52	32	3571	97.688	78.6304	4.75857	3.47278	71.762	20.6641
12	12	62	DNAJC7	JHU15306.B12C12	147	148	44	47	20	103	5.05	3.34091	0.875005	3050	2763	47	51	26	3003	104.308	64.8936	3.84716	3.47278	71.762	20.6641
13	30	7	CCDC184	JHU15339.B13C30	155	155	38	42	20	117	5.65	4.07895	1.24346	3967	3388	43	49	27	3924	123.667	92.2558	5.66258	3.97191	83.6904	21.0706
13	30	8	CCDC184	JHU15339.B13C30	143	146	37	42	20	106	5.2	3.86486	1.13658	3606	3164	48	53	31	3558	100.355	75.125	4.52599	3.97191	83.6904	21.0706
12	2	61	NCF1	JHU15344.B12C2	205	201	41	44	19	164	8.263	5	1.70329	5460	4637	49	62	46	5411	99.457	111.429	6.93466	5.1	108.673	21.3085
12	2	62	NCF1	JHU15344.B12C2	208	237	40	44	20	168	9.65	5.2	1.80314	5190	4367	49	62	46	5141	93.587	105.918	6.56907	5.1	108.673	21.3085
11	3	61	REEP5	JHU15363.B11C3	167	167	33	37	17	134	7.647	5.06061	1.73355	4797	4296	44	48	24	4753	177	109.023	6.77503	4.9678	101.277	20.3866
11	3	62	REEP5	JHU15363.B11C3	156	159	32	37	18	124	6.778	4.875	1.64088	4583	4132	49	53	26	4534	156.885	93.5306	5.74716	4.9678	101.277	20.3866
12	14	61	RPSA	JHU15365.B12C14	151	151	43	47	21	108	4.952	3.51163	0.960235	3665	3119	48	57	61	3617	50.197	76.3542	4.60754	3.5	73.7396	21.0685
12	14	62	RPSA	JHU15365.B12C14	150	152	43	46	21	107	5.048	3.48837	0.948624	3414	3138	48	58	62	3366	49.677	71.125	4.2606	3.5	73.7396	21.0685
10	29	65	KDM1A	JHU15386.B10C29	185	191	32	36	16	153	9.688	5.78125	2.09332	2318	2145	39	43	25	2279	84.08	59.4359	3.48505	5.22396	58.0828	11.1185
10	29	66	KDM1A	JHU15386.B10C29	154	164	33	36	16	121	8	4.66667	1.53688	2099	1987	37	41	22	2062	88.455	56.7297	3.3055	5.22396	58.0828	11.1185
10	8	63	FTH1	JHU15414.B10C8	207	204	30	34	16	177	10.625	6.9	2.65185	5058	4539	46	51	30	5012	149.6	109.957	6.83699	6.41667	97.656	15.2191
10	8	64	FTH1	JHU15414.B10C8	178	175	30	34	16	148	8.813	5.93333	2.16925	3841	3587	45	49	26	3796	136.077	85.3556	5.20476	6.41667	97.656	15.2191
11	22	61	RPSA	JHU15455.B11C22	152	153	36	39	19	116	6	4.22222	1.31499	2813	2692	41	45	21	2772	126.048	68.6098	4.09371	4.19444	63.6341	15.1711
11	22	62	RPSA	JHU15455.B11C22	150	148	36	40	19	114	5.684	4.16667	1.28726	2405	2309	41	45	23	2364	98.435	58.6585	3.43347	4.19444	63.6341	15.1711
11	14	61	SERPINI2	JHU15456.B11C14	155	161	35	39	18	120	6.778	4.42857	1.41801	2603	2656	39	44	23	2564	113.565	66.7436	3.9699	4.27143	61.3956	14.3736
11	14	62	SERPINI2	JHU15456.B11C14	144	148	35	38	17	109	6.471	4.11429	1.26111	2354	2290	42	46	23	2312	97.565	56.0476	3.26024	4.27143	61.3956	14.3736
9	17	65	STIP1	JHU15461.B9C17	164	164	37	40	18	127	6.889	4.43243	1.41994	3433	3376	45	54	51	3388	65.137	76.2889	4.60321	4.14865	69.5333	16.7605
9	17	66	STIP1	JHU15461.B9C17	143	142	37	40	19	106	5.368	3.86486	1.13658	2825	2519	45	54	52	2780	47.404	62.7778	3.70677	4.14865	69.5333	16.7605
11	22	65	TMED5_frag	JHU15463.B11C22	182	189	38	43	27	144	5.407	4.78947	1.59819	3316	3599	43	49	31	3273	114.516	77.1163	4.65811	4.63833	69.985	15.0884
11	22	66	TMED5_frag	JHU15463.B11C22	175	184	39	44	28	136	5	4.48718	1.44727	2577	2819	41	45	22	2536	126.091	62.8537	3.71181	4.63833	69.985	15.0884
10	32	61	UBE2D3	JHU15467.B10C32	150	159	33	37	17	117	7.176	4.54545	1.47636	2313	2331	38	42	20	2275	114.45	60.8684	3.58009	4.58523	56.9342	12.4169
10	32	62	UBE2D3	JHU15467.B10C32	148	150	32	36	16	116	7.125	4.625	1.51607	2014	2030	38	42	23	1976	86.435	53	3.05804	4.58523	56.9342	12.4169
11	8	65	UNC45A	JHU15469.B11C8	246	228	35	39	19	211	9.947	7.02857	2.71603	3416	2788	43	52	39	3373	70.154	79.4419	4.8124	6.91134	72.2442	10.453
11	8	66	UNC45A	JHU15469.B11C8	231	205	34	38	20	197	8.35	6.79412	2.59898	2797	2361	43	51	37	2754	62.432	65.0465	3.8573	6.91134	72.2442	10.453
10	19	65	LGALSL	JHU15519.B10C19	164	158	31	34	16	133	7.75	5.29032	1.84823	3713	3187	44	70	140	3669	22.264	84.3864	5.14046	5.11183	79.9804	15.6461
10	19	66	LGALSL	JHU15519.B10C19	148	147	30	35	17	118	6.588	4.93333	1.67001	3552	3105	47	72	142	3505	21.359	75.5745	4.55581	5.11183	79.9804	15.6461
11	6	61	TMOD2	JHU15569.B11C6	131	136	35	39	18	96	5.389	3.74286	1.07567	3125	2710	39	44	31	3086	86	80.1282	4.85794	3.71991	73.7692	19.8309
11	6	62	TMOD2	JHU15569.B11C6	122	120	33	36	17	89	4.941	3.69697	1.05276	2629	2365	39	43	21	2590	110.571	67.4103	4.01413	3.71991	73.7692	19.8309
10	15	71	IL1F10	JHU15710.B10C15	100	99	30	34	15	70	4.333	3.33333	0.871223	2239	1915	39	43	20	2200	93.6	57.4103	3.35065	3.31667	57.3205	17.2826
10	15	72	IL1F10	JHU15710.B10C15	99	98	30	34	15	69	4.267	3.3	0.854581	2232	1923	39	42	20	2193	94.05	57.2308	3.33874	3.31667	57.3205	17.2826
11	31	69	IDH1	JHU15992.B11C31	218	204	40	43	19	178	8.474	5.45	1.92795	5635	4854	44	56	44	5591	109.045	128.068	8.03866	5.30192	122.385	23.0832
11	31	70	IDH1	JHU15992.B11C31	201	193	39	42	19	162	7.947	5.15385	1.7801	5485	4791	47	59	45	5438	105.156	116.702	7.28455	5.30192	122.385	23.0832
16	8	73	MAT2B	JHU16009.B16C8	235	229	34	37	17	201	11.294	6.91176	2.65772	5923	5086	43	48	27	5880	186.593	137.744	8.68064	6.51838	127.581	19.5726
16	8	74	MAT2B	JHU16009.B16C8	196	197	32	36	17	164	9.471	6.125	2.26493	5049	4688	43	48	27	5006	171.852	117.419	7.33208	6.51838	127.581	19.5726
11	12	73	PRKAR2B	JHU16126.B11C12	212	201	36	40	20	176	8.05	5.88889	2.14706	5574	4695	41	51	42	5533	110.571	135.951	8.56168	5.97302	126.034	21.1005
11	12	74	PRKAR2B	JHU16126.B11C12	212	201	35	38	17	177	9.588	6.05714	2.23106	4993	4313	43	50	38	4950	112.184	116.116	7.24568	5.97302	126.034	21.1005
11	27	73	KIZ	JHU16162.B11C27	266	261	37	41	19	229	11.579	7.18919	2.79622	5371	4657	43	49	32	5328	144	124.907	7.82892	6.99203	117.256	16.7699
11	27	74	KIZ	JHU16162.B11C27	265	249	39	50	57	226	3.491	6.79487	2.59936	4713	4190	43	49	39	4670	106.179	109.605	6.81364	6.99203	117.256	16.7699
14	14	77	GGA3	JHU16186.B14C14	281	265	38	41	18	243	12.444	7.39474	2.89884	5224	4491	50	64	48	5174	92.229	104.48	6.47363	7.31899	104.697	14.3049
14	14	78	GGA3	JHU16186.B14C14	268	256	37	40	18	231	12	7.24324	2.82321	4931	4159	47	56	36	4884	113.972	104.915	6.50249	7.31899	104.697	14.3049
15	21	17	FAM71F2	JHU16205.B15C21	160	157	31	35	16	129	7.625	5.16129	1.78381	3495	3035	46	52	29	3449	102.862	75.9783	4.5826	4.80645	71.4253	14.8603
15	21	18	FAM71F2	JHU16205.B15C21	138	141	31	34	16	107	6.688	4.45161	1.42951	3143	2757	47	53	30	3096	90.133	66.8723	3.97844	4.80645	71.4253	14.8603
12	9	77	RPS27A	JHU16229.B12C9	161	158	41	45	21	120	5.381	3.92683	1.16752	3281	2724	46	51	33	3235	81	71.3261	4.27394	3.58246	67.4519	18.8284
12	9	78	RPS27A	JHU16229.B12C9	136	135	42	45	20	94	4.5	3.2381	0.823676	2861	2430	45	48	21	2816	113.429	63.5778	3.75985	3.58246	67.4519	18.8284
12	14	75	SPATC1	JHU16238.B12C14	147	147	43	46	20	104	5.05	3.4186	0.913794	3470	2952	50	70	62	3420	46.484	69.4	4.14615	3.19794	64.0839	20.0391
12	14	76	SPATC1	JHU16238.B12C14	131	139	44	47	20	87	4.6	2.97727	0.693463	3291	2928	56	84	75	3235	37.92	58.7679	3.44072	3.19794	64.0839	20.0391
11	27	35	ALDH9A1_frag	JHU16249.B11C27	192	188	38	42	19	154	7.684	5.05263	1.72957	4457	3903	46	50	25	4411	154.12	96.8913	5.97014	4.73684	88.2435	18.6292
11	27	36	ALDH9A1_frag	JHU16249.B11C27	168	170	38	42	19	130	6.737	4.42105	1.41426	3741	3322	47	52	32	3694	102.188	79.5957	4.82261	4.73684	88.2435	18.6292
13	27	75	CCDC6	JHU16261.B13C27	224	219	41	45	23	183	7.565	5.46341	1.93464	5599	4774	46	54	32	5553	147.5	121.717	7.6173	5.44966	112.609	20.6635
13	27	76	CCDC6	JHU16261.B13C27	212	203	39	44	23	173	6.913	5.4359	1.92091	4761	4086	46	57	77	4715	52.325	103.5	6.40861	5.44966	112.609	20.6635
11	16	73	HDDC2	JHU16288.B11C16	177	174	35	39	18	142	7.5	5.05714	1.73182	3991	3579	38	43	25	3953	141.44	105.026	6.50988	4.71429	98.3947	20.8716
11	16	74	HDDC2	JHU16288.B11C16	153	149	35	38	17	118	6.529	4.37143	1.38948	3487	3230	38	42	22	3449	144.909	91.7632	5.6299	4.71429	98.3947	20.8716
10	19	75	WARS	JHU16339.B10C19	204	194	30	34	16	174	10	6.8	2.60192	2914	2596	50	57	35	2864	72.543	58.28	3.40836	6.11667	60.0567	9.81853
10	19	76	WARS	JHU16339.B10C19	163	159	30	33	15	133	8.4	5.43333	1.91963	2968	2774	48	55	36	2920	75.528	61.8333	3.64411	6.11667	60.0567	9.81853
12	30	73	CNST	JHU16344.B12C30	144	157	48	51	22	96	4.818	3	0.704809	2975	2574	54	69	68	2921	36.838	55.0926	3.19688	2.96939	55.3387	18.6364
12	30	74	CNST	JHU16344.B12C30	144	144	49	52	22	95	4.182	2.93878	0.674244	2946	2618	53	64	52	2893	49.115	55.5849	3.22954	2.96939	55.3387	18.6364
11	30	75	KCTD9	JHU16355.B11C30	187	202	37	41	19	150	8.474	5.05405	1.73028	4442	4193	45	51	35	4397	118.343	98.7111	6.09088	4.85135	96.1641	19.8221
11	30	76	KCTD9	JHU16355.B11C30	172	185	37	42	21	135	6.81	4.64865	1.52788	4400	3963	47	54	36	4353	108.583	93.617	5.7529	4.85135	96.1641	19.8221
12	7	73	NCALD	JHU16363.B12C7	127	127	43	46	21	84	3.857	2.95349	0.681589	3350	2913	44	48	24	3306	119.375	76.1364	4.59309	2.96455	71.3409	24.0647
12	7	74	NCALD	JHU16363.B12C7	122	127	41	44	19	81	4.368	2.97561	0.692633	2928	2704	44	49	24	2884	110.625	66.5455	3.95675	2.96455	71.3409	24.0647
10	23	79	ALDH1A3	JHU16390.B10C23	210	198	33	37	17	177	9.471	6.36364	2.38407	4275	3717	45	53	36	4230	101.778	95	5.84465	6.25758	79.9831	12.7818
10	23	80	ALDH1A3	JHU16390.B10C23	203	199	33	37	18	170	9	6.15152	2.27817	3833	3400	59	80	63	3774	52.698	64.9661	3.85197	6.25758	79.9831	12.7818
10	15	81	DHFR	JHU16402.B10C15	281	262	33	37	16	248	14.063	8.51515	3.45819	6038	5223	44	51	35	5994	147.771	137.227	8.64635	7.93939	132.288	16.6622
10	15	82	DHFR	JHU16402.B10C15	243	238	33	37	16	210	12.563	7.36364	2.88331	5476	4795	43	51	34	5433	139.529	127.349	7.99093	7.93939	132.288	16.6622
11	26	83	FBXO21	JHU16410.B11C26	185	180	38	41	18	147	7.722	4.86842	1.6376	3495	3212	43	47	22	3452	143.864	81.2791	4.9343	4.51316	77.2859	17.1246
11	26	84	FBXO21	JHU16410.B11C26	158	161	38	41	18	120	6.667	4.15789	1.28288	3005	2736	41	47	24	2964	112.042	73.2927	4.40442	4.51316	77.2859	17.1246
12	20	81	IGKC	JHU16431.B12C20	254	238	44	49	22	210	8.591	5.77273	2.08907	5881	5206	49	54	42	5832	122.667	120.02	7.50471	5.34091	112.43	21.0508
12	20	82	IGKC	JHU16431.B12C20	216	215	44	47	20	172	8.4	4.90909	1.6579	5242	4704	50	57	45	5192	103.267	104.84	6.49752	5.34091	112.43	21.0508
11	26	81	IGKC	JHU16433.B11C26	184	182	39	42	18	145	7.778	4.71795	1.56248	2849	2865	44	48	22	2805	128.045	64.75	3.83763	4.34546	59.7386	13.7474
11	26	82	IGKC	JHU16433.B11C26	147	154	37	40	17	110	6.706	3.97297	1.19056	2408	2427	44	47	22	2364	108.182	54.7273	3.17264	4.34546	59.7386	13.7474
11	5	83	IGL@	JHU16435.B11C5	147	150	33	36	16	114	7.125	4.45455	1.43098	2972	2787	41	47	24	2931	114.167	72.4878	4.35102	4.1179	66.6606	16.188
11	5	84	IGL@	JHU16435.B11C5	121	127	32	35	16	89	5.75	3.78125	1.09484	2555	2393	42	47	24	2513	97.75	60.8333	3.57776	4.1179	66.6606	16.188
12	15	83	MARCKSL1	JHU16451.B12C15	110	112	44	47	20	66	3.25	2.5	0.455189	2810	2220	43	47	21	2767	103.476	65.3488	3.87736	2.44048	63.3256	25.948
12	15	84	MARCKSL1	JHU16451.B12C15	100	104	42	45	20	58	2.95	2.38095	0.395756	2636	2116	43	47	21	2593	98.524	61.3023	3.60888	2.44048	63.3256	25.948
13	23	69	ECE2	JHU16452.B13C23	226	219	39	42	18	187	9.833	5.79487	2.10012	7142	6153	49	54	31	7093	196.742	145.755	9.21215	5.79217	135.488	23.3915
13	23	70	ECE2	JHU16452.B13C23	220	211	38	41	19	182	8.947	5.78947	2.09743	6261	5275	50	56	38	6211	137.342	125.22	7.84969	5.79217	135.488	23.3915
10	23	81	PPM1F	JHU16459.B10C23	170	159	34	39	19	136	6.316	5	1.70329	3758	3212	68	93	73	3690	42.726	55.2647	3.2083	4.9697	57.1237	11.4944
10	23	82	PPM1F	JHU16459.B10C23	163	154	33	36	17	130	6.941	4.93939	1.67303	3421	2898	58	73	55	3363	51.364	58.9828	3.45498	4.9697	57.1237	11.4944
11	8	81	HOPX	JHU16522.B11C8	132	129	33	37	16	99	5.75	4	1.20405	3806	3129	42	47	24	3764	128.417	90.619	5.55399	3.98485	89.0357	22.3436
11	8	82	HOPX	JHU16522.B11C8	131	126	33	36	16	98	5.625	3.9697	1.18892	3673	2928	42	47	24	3631	120.042	87.4524	5.34388	3.98485	89.0357	22.3436
11	29	81	PGK1	JHU16547.B11C29	119	125	39	44	20	80	4.05	3.05128	0.730411	3113	2464	45	70	93	3068	25.742	69.1778	4.1314	2.94872	64.1527	21.7561
11	29	82	PGK1	JHU16547.B11C29	111	118	39	42	19	72	4	2.84615	0.628003	2779	2217	47	78	96	2732	22.281	59.1277	3.4646	2.94872	64.1527	21.7561
12	29	83	PVALB	JHU16554.B12C29	136	139	47	51	22	89	4	2.89362	0.651699	3412	2885	55	65	42	3357	67.143	62.0364	3.65758	2.82724	63.3295	22.3997
12	29	84	PVALB	JHU16554.B12C29	127	131	46	49	21	81	3.905	2.76087	0.585426	3425	3047	53	63	41	3372	72.78	64.6226	3.82918	2.82724	63.3295	22.3997
11	6	79	BDH2	JHU16580.B11C6	224	237	34	37	17	190	11.765	6.58824	2.4962	4525	3890	41	48	37	4484	103.838	110.366	6.86415	6.97594	110.221	15.8002
11	6	80	BDH2	JHU16580.B11C6	243	284	33	37	17	210	14.529	7.36364	2.88331	4293	3778	39	45	34	4254	109.794	110.077	6.84498	6.97594	110.221	15.8002
16	25	77	CABP5	JHU16841.B16C25	107	106	37	41	19	70	3.421	2.89189	0.650838	3111	2793	44	49	23	3067	119.304	70.7045	4.2327	2.78378	63.0523	22.6498
16	25	78	CABP5	JHU16841.B16C25	99	105	37	41	18	62	3.556	2.67568	0.542894	2493	2175	45	53	39	2448	54.41	55.4	3.21727	2.78378	63.0523	22.6498
16	19	77	VAT1	JHU16919.B16C19	162	164	37	40	19	125	6.526	4.37838	1.39295	4311	3821	47	54	36	4264	104.639	91.7234	5.62726	4.14865	80.076	19.3017
16	19	78	VAT1	JHU16919.B16C19	145	150	37	40	18	108	6.111	3.91892	1.16357	3353	3077	49	56	35	3304	86.314	68.4286	4.08169	4.14865	80.076	19.3017
15	2	31	IDO2	JHU17059.B15C2	181	190	33	36	17	148	9.059	5.48485	1.94535	2947	2835	38	42	21	2909	133	77.5526	4.68706	5.02184	71.4958	14.237
15	2	32	IDO2	JHU17059.B15C2	155	164	34	37	16	121	7.938	4.55882	1.48304	2683	2583	41	45	22	2642	115.364	65.439	3.88334	5.02184	71.4958	14.237
15	11	73	TACC1	JHU17245.B15C11	160	165	34	37	16	126	8	4.70588	1.55645	3439	2994	45	79	410	3394	7.11	76.4222	4.61206	4.54412	81.9611	18.0367
15	11	74	TACC1	JHU17245.B15C11	149	149	34	38	21	115	5.286	4.38235	1.39494	3500	3843	40	51	50	3460	75.84	87.5	5.34704	4.54412	81.9611	18.0367
14	17	77	PDK1	JHU17272.B14C17	196	200	35	39	18	161	8.944	5.6	2.00283	3937	3925	41	45	23	3896	168.696	96.0244	5.91262	4.89722	80.175	16.3715
14	17	78	PDK1	JHU17272.B14C17	151	163	36	39	18	115	6.889	4.19444	1.30112	2766	2883	43	46	24	2723	118.208	64.3256	3.80947	4.89722	80.175	16.3715
15	31	31	PDK1	JHU17272.B15C31	183	196	32	35	16	151	10.063	5.71875	2.06212	3136	3172	37	41	20	3099	156.55	84.7568	5.16504	5.22301	71.5659	13.702
15	31	32	PDK1	JHU17272.B15C31	156	165	33	36	15	123	8.6	4.72727	1.56713	2335	2326	40	44	22	2295	103.727	58.375	3.41466	5.22301	71.5659	13.702
16	13	31	PDK1	JHU17272.B16C13	172	189	38	42	21	134	7	4.52632	1.46681	3830	3746	45	51	28	3785	131.964	85.1111	5.18855	4.40789	72.3821	16.421
16	13	32	PDK1	JHU17272.B16C13	163	172	38	42	20	125	6.5	4.28947	1.34857	2923	2900	49	54	28	2874	101.643	59.6531	3.49946	4.40789	72.3821	16.421
13	6	47	TLK1	JHU17279.B13C6	200	201	42	46	22	158	7.045	4.7619	1.58442	4401	3852	49	73	383	4352	9.867	89.8163	5.50073	4.53571	83.398	18.387
13	6	48	TLK1	JHU17279.B13C6	181	180	42	45	21	139	6.429	4.30952	1.35858	3772	3249	49	74	387	3723	8.204	76.9796	4.64904	4.53571	83.398	18.387
16	7	35	TLK1	JHU17279.B16C7	153	168	36	39	18	117	7.167	4.25	1.32886	2681	3097	42	50	39	2639	78.128	63.8333	3.77681	3.98986	58.1492	14.5742
16	7	36	TLK1	JHU17279.B16C7	138	168	37	40	18	101	7.111	3.72973	1.06912	2256	2118	43	52	42	2213	49.19	52.4651	3.02255	3.98986	58.1492	14.5742
16	23	39	PAK3	JHU17312.B16C23	157	159	42	45	21	115	5.429	3.7381	1.0733	3542	2980	51	66	56	3491	52.036	69.451	4.14953	3.66173	65.6729	17.9349
16	23	40	PAK3	JHU17312.B16C23	147	158	41	45	22	106	5.136	3.58537	0.997047	3528	2997	57	72	55	3471	53.182	61.8947	3.64819	3.66173	65.6729	17.9349
14	7	41	ARMC9	JHU17328.B14C7	147	164	37	40	18	110	6.889	3.97297	1.19056	3289	3106	38	43	21	3251	145.857	86.5526	5.28419	3.8476	83.5888	21.7249
14	7	42	ARMC9	JHU17328.B14C7	134	137	36	40	18	98	5.389	3.72222	1.06537	3225	2941	40	48	65	3185	44.508	80.625	4.8909	3.8476	83.5888	21.7249
14	18	41	TXLNA	JHU17403.B14C18	134	137	35	38	17	99	5.824	3.82857	1.11847	2661	2462	45	50	25	2616	96.48	59.1333	3.46497	3.67143	56.1829	15.3027
14	18	42	TXLNA	JHU17403.B14C18	123	124	35	38	17	88	5.059	3.51429	0.961561	2289	2164	43	49	27	2246	78.333	53.2326	3.07347	3.67143	56.1829	15.3027
14	30	39	TXLNB	JHU17404.B14C30	177	170	34	38	17	143	7.765	5.20588	1.80607	4091	3631	52	94	96	4039	36.844	78.6731	4.7614	5.25	82.4429	15.7034
14	30	40	TXLNB	JHU17404.B14C30	180	176	34	38	18	146	7.667	5.29412	1.85012	4052	3641	47	65	57	4005	62.737	86.2128	5.26164	5.25	82.4429	15.7034
13	20	59	GDPGP1	JHU17424.B13C20	196	199	38	42	19	158	8.263	5.15789	1.78212	3470	3203	43	46	21	3427	150.333	80.6977	4.89572	5.18421	74.3943	14.3502
13	20	60	GDPGP1	JHU17424.B13C20	198	188	38	41	18	160	8.167	5.21053	1.80839	2996	2713	44	48	24	2952	111.042	68.0909	4.05929	5.18421	74.3943	14.3502
16	12	59	SPANXN2	JHU17493.B16C12	214	208	35	38	18	179	9.444	6.11429	2.25959	2455	2232	42	65	410	2413	5.285	58.4524	3.41979	5.72381	55.6637	9.72494
16	12	60	SPANXN2	JHU17493.B16C12	176	183	33	36	17	143	8.647	5.33333	1.8697	2115	2021	40	45	23	2075	85.913	52.875	3.04975	5.72381	55.6637	9.72494
14	14	55	HEPN1	JHU17535.B14C14	156	161	36	39	17	120	7.176	4.33333	1.37046	2389	2506	40	43	20	2349	123.15	59.725	3.50423	4.28095	56.8625	13.2827
14	14	56	HEPN1	JHU17535.B14C14	148	154	35	38	18	113	6.444	4.22857	1.31816	2160	2189	40	44	22	2120	97.5	54	3.12439	4.28095	56.8625	13.2827
13	13	59	FLNB	JHU17713.B13C13	208	206	39	43	20	169	8.15	5.33333	1.8697	4689	4110	50	83	91	4639	44.253	93.78	5.76371	5.14167	94.9432	18.4655
13	13	60	FLNB	JHU17713.B13C13	198	196	40	46	29	158	5.172	4.95	1.67833	4517	4090	47	60	51	4470	79.02	96.1064	5.91806	5.14167	94.9432	18.4655
16	7	57	OCM2	JHU17742.B16C7	102	102	32	35	16	70	4.188	3.1875	0.798417	3010	2496	39	43	21	2971	116.81	77.1795	4.6623	3.01562	73.3772	24.3324
16	7	58	OCM2	JHU17742.B16C7	91	97	32	36	16	59	3.813	2.84375	0.626803	2783	2368	40	44	21	2743	110.667	69.575	4.15776	3.01562	73.3772	24.3324
14	23	63	CALML6	JHU17788.B14C23	191	182	35	39	18	156	7.944	5.45714	1.93151	4955	4216	52	82	81	4903	51.037	95.2885	5.86379	5.49328	95.3442	17.3565
14	23	64	CALML6	JHU17788.B14C23	188	177	34	38	17	154	8.176	5.52941	1.96759	4770	4147	50	68	64	4720	63.734	95.4	5.87119	5.49328	95.3442	17.3565
13	32	65	FKBP15	JHU17896.B13C32	161	160	39	43	22	122	5.318	4.12821	1.26805	3724	4665	51	99	179	3673	25.508	73.0196	4.3863	4.15385	70.739	17.0298
13	32	66	FKBP15	JHU17896.B13C32	163	168	39	43	21	124	5.952	4.17949	1.29366	3286	2854	48	88	159	3238	17.396	68.4583	4.08367	4.15385	70.739	17.0298
15	17	63	KCTD2	JHU17913.B15C17	170	179	33	36	16	137	8.938	5.15152	1.77893	2487	2500	38	44	29	2449	84.69	65.4474	3.8839	4.95076	65.1468	13.1589
15	17	64	KCTD2	JHU17913.B15C17	152	155	32	36	19	120	6.263	4.75	1.57848	2529	3160	39	43	25	2490	124.68	64.8462	3.84401	4.95076	65.1468	13.1589
14	14	65	SEC14L5	JHU17950.B14C14	206	211	36	39	18	170	9.556	5.72222	2.06385	3072	2946	39	44	28	3033	103.643	78.7692	4.76778	5.28003	72.6846	13.7659
14	14	66	SEC14L5	JHU17950.B14C14	179	181	37	40	18	142	7.833	4.83784	1.62233	2664	2625	40	46	29	2624	88.931	66.6	3.96037	5.28003	72.6846	13.7659
16	22	63	TTC9	JHU17958.B16C22	223	211	37	40	20	186	8.55	6.02703	2.21602	7454	6157	58	185	686	7396	8.706	128.517	8.06846	6.07066	122.243	20.1367
16	22	64	TTC9	JHU17958.B16C22	214	203	35	39	18	179	9.111	6.11429	2.25959	7306	6185	63	187	671	7243	8.939	115.968	7.23586	6.07066	122.243	20.1367
14	29	61	USP7	JHU17961.B14C29	275	269	35	38	18	240	12.833	7.85714	3.12969	4832	4329	50	106	129	4782	32.736	96.64	5.95346	7.61039	103.739	13.6312
14	29	62	USP7	JHU17961.B14C29	243	231	33	36	17	210	11.471	7.36364	2.88331	4766	4091	43	64	63	4723	63.921	110.837	6.89542	7.61039	103.739	13.6312
16	1	65	ASB15	JHU17968.B16C1	211	223	34	40	45	177	4.067	6.20588	2.30531	2733	2741	39	46	60	2694	44.917	70.0769	4.19106	6.08681	62.1635	10.2128
16	1	66	ASB15	JHU17968.B16C1	185	194	31	35	16	154	9.938	5.96774	2.18642	1953	2177	36	42	50	1917	42.7	54.25	3.14097	6.08681	62.1635	10.2128
14	25	63	MAGI1	JHU18003.B14C25	199	367	37	42	44	162	7.386	5.37838	1.89219	4169	3606	51	195	335	4118	10.182	81.7451	4.96522	5.21697	87.2703	16.7282
14	25	64	MAGI1	JHU18003.B14C25	182	204	36	40	19	146	8.632	5.05556	1.73102	4083	4177	44	105	196	4039	20.776	92.7955	5.69839	5.21697	87.2703	16.7282
15	24	61	PDIA2	JHU18017.B15C24	184	185	33	37	17	151	8.706	5.57576	1.99073	3297	2910	46	57	40	3251	71.325	71.6739	4.29702	5.44413	68.871	12.6505
15	24	62	PDIA2	JHU18017.B15C24	170	163	32	35	16	138	8	5.3125	1.8593	2907	2533	44	52	34	2863	72.971	66.0682	3.92509	5.44413	68.871	12.6505
15	19	63	SFMBT2	JHU18027.B15C19	208	206	31	34	16	177	10.75	6.70968	2.55683	4578	4138	41	72	334	4537	12.174	111.659	6.94991	6.29234	102.851	16.3455
15	19	64	SFMBT2	JHU18027.B15C19	188	182	32	36	17	156	8.588	5.875	2.14012	4232	3588	45	101	364	4187	9.58	94.0444	5.78125	6.29234	102.851	16.3455
14	19	63	ZBTB7C	JHU18043.B14C19	173	174	33	37	18	140	7.611	5.24242	1.82432	2288	2386	39	44	25	2249	93.68	58.6667	3.43401	4.86407	56.0513	11.5235
14	19	64	ZBTB7C	JHU18043.B14C19	157	166	35	38	17	122	7.529	4.48571	1.44654	2084	2051	39	43	23	2045	87.304	53.4359	3.08696	4.86407	56.0513	11.5235
15	31	61	APBA1	JHU18056.B15C31	178	175	35	42	25	143	5.32	5.08571	1.74608	2939	2636	43	86	120	2896	21.25	68.3488	4.0764	5.17922	69.03	13.3283
15	31	62	APBA1	JHU18056.B15C31	174	174	33	38	21	141	6.476	5.27273	1.83945	3137	7537	45	67	76	3092	98.289	69.7111	4.16679	5.17922	69.03	13.3283
14	26	37	HSPA12A	JHU18091.B14C26	154	161	35	38	17	119	7.235	4.4	1.40375	2852	2638	37	41	20	2815	129.85	77.0811	4.65577	4.34286	75.0691	17.2857
14	26	38	HSPA12A	JHU18091.B14C26	150	149	35	39	18	115	6.111	4.28571	1.34669	2557	2454	35	40	20	2522	120.7	73.0571	4.38879	4.34286	75.0691	17.2857
15	26	47	AKAP8L	JHU18151.B15C26	153	161	31	34	16	122	7.938	4.93548	1.67108	3089	3112	44	61	125	3045	24.408	70.2045	4.19953	4.49804	62.1661	13.8207
15	26	48	AKAP8L	JHU18151.B15C26	134	145	33	36	16	101	6.813	4.06061	1.23431	2544	2595	47	63	93	2497	27.226	54.1277	3.13286	4.49804	62.1661	13.8207
16	3	43	CPNE8	JHU18174.B16C3	190	190	33	36	16	157	9.625	5.75758	2.0815	3922	3516	41	46	24	3881	144.583	95.6585	5.88835	5.47254	83.0737	15.1801
16	3	44	CPNE8	JHU18174.B16C3	166	174	32	35	16	134	8.688	5.1875	1.7969	3172	2968	45	51	25	3127	116.68	70.4889	4.21839	5.47254	83.0737	15.1801
16	11	85	FBLIM1	JHU18183.B16C11	157	158	36	42	29	121	4	4.36111	1.38433	3472	3441	44	77	339	3428	9.923	78.9091	4.77705	4.125	77.1212	18.6961
16	11	86	FBLIM1	JHU18183.B16C11	140	139	36	43	30	104	3.2	3.88889	1.14858	3164	2873	42	76	348	3122	8.037	75.3333	4.53981	4.125	77.1212	18.6961
13	12	43	HACE1	JHU18189.B13C12	139	145	41	44	19	98	5.316	3.39024	0.899635	3380	3059	49	55	32	3331	93.875	68.9796	4.11825	3.35366	65.5004	19.531
13	12	44	HACE1	JHU18189.B13C12	136	133	41	44	20	95	4.45	3.31707	0.863105	2915	2719	47	55	41	2868	64.976	62.0213	3.65658	3.35366	65.5004	19.531
15	23	45	OGDH	JHU18208.B15C23	235	226	32	35	15	203	12.733	7.34375	2.87338	3803	3426	41	71	160	3762	20.969	92.7561	5.69578	6.78125	82.2046	12.1223
15	23	46	OGDH	JHU18208.B15C23	199	202	32	36	16	167	10.375	6.21875	2.31174	3511	3163	49	82	163	3462	18.902	71.6531	4.29563	6.78125	82.2046	12.1223
15	15	45	PEA15	JHU18212.B15C15	211	201	31	34	15	180	11.133	6.80645	2.60514	5555	4731	48	61	42	5507	111.19	115.729	7.21999	6.37198	104.418	16.3871
15	15	46	PEA15	JHU18212.B15C15	190	178	32	35	16	158	8.938	5.9375	2.17133	5214	4489	56	65	38	5158	116.421	93.1071	5.71907	6.37198	104.418	16.3871
13	14	73	SATB1	JHU18221.B13C14	154	149	40	44	30	114	3.5	3.85	1.12916	3228	2714	47	62	67	3181	39.582	68.6809	4.09843	3.88553	63.5904	16.366
13	14	74	SATB1	JHU18221.B13C14	149	161	38	44	31	111	3.774	3.92105	1.16464	3042	2833	52	63	47	2990	58.936	58.5	3.42295	3.88553	63.5904	16.366
14	20	43	SATB1	JHU18221.B14C20	158	159	34	37	17	124	7.176	4.64706	1.52709	2771	2575	44	53	41	2727	61.512	62.9773	3.72001	4.44118	59.6818	13.4383
14	20	44	SATB1	JHU18221.B14C20	144	145	34	37	17	110	6.353	4.23529	1.32152	2481	2248	44	51	29	2437	75.759	56.3864	3.28272	4.44118	59.6818	13.4383
15	23	47	TXNL1	JHU18232.B15C23	178	171	32	36	17	146	7.941	5.5625	1.98411	4359	3767	55	85	155	4304	23.755	79.2545	4.79997	5.7358	77.5023	13.512
15	23	48	TXNL1	JHU18232.B15C23	195	181	33	36	16	162	9.063	5.90909	2.15714	4242	3662	56	90	170	4186	21.012	75.75	4.56746	5.7358	77.5023	13.512
15	14	47	CCDC102A	JHU18244.B15C14	124	127	32	36	17	92	5.353	3.875	1.14164	2894	2767	52	75	358	2842	7.52	55.6538	3.23412	3.65625	58.2198	15.9234
15	14	48	CCDC102A	JHU18244.B15C14	110	116	32	36	17	78	4.706	3.4375	0.923227	2553	2396	42	50	33	2511	71.091	60.7857	3.57461	3.65625	58.2198	15.9234
11	10	87	CFAP36	JHU18245.B11C10	144	144	33	36	16	111	6.75	4.36364	1.38559	3341	2805	43	49	29	3298	95.034	77.6977	4.69668	4.47869	77.2893	17.2571
11	10	88	CFAP36	JHU18245.B11C10	147	141	32	35	16	115	6.625	4.59375	1.50047	3229	2707	42	48	31	3187	85.774	76.881	4.64249	4.47869	77.2893	17.2571
11	6	87	CFAP36	JHU18245.B11C6	138	132	33	37	18	105	5.278	4.18182	1.29482	3030	2533	43	66	71	2987	34.746	70.4651	4.21681	3.99716	69.6594	17.4272
11	6	88	CFAP36	JHU18245.B11C6	122	123	32	35	16	90	5.5	3.8125	1.11044	2823	2371	41	52	45	2782	51.533	68.8537	4.1099	3.99716	69.6594	17.4272
13	22	43	CFAP36	JHU18245.B13C22	138	137	37	40	18	101	5.389	3.72973	1.06912	4232	3697	46	51	30	4186	121.533	92	5.64561	3.87838	89.5326	23.0851
13	22	44	CFAP36	JHU18245.B13C22	149	143	37	41	19	112	5.368	4.02703	1.21754	4005	3454	46	52	30	3959	113.4	87.0652	5.3182	3.87838	89.5326	23.0851
14	14	47	CNPY4	JHU18249.B14C14	169	308	36	39	17	133	15.824	4.69444	1.55074	3731	3420	43	48	26	3688	129.692	86.7674	5.29844	4.375	80.6047	18.4239
14	14	48	CNPY4	JHU18249.B14C14	146	146	36	40	18	110	5.889	4.05556	1.23178	3201	3008	43	48	27	3158	109.63	74.4419	4.48066	4.375	80.6047	18.4239
16	17	43	GPHN	JHU18270.B16C17	166	168	40	43	20	126	6.25	4.15	1.27894	4604	4128	49	101	223	4555	18.058	93.9592	5.7756	4.11554	85.1606	20.6925
16	17	44	GPHN	JHU18270.B16C17	151	156	37	42	22	114	5.182	4.08108	1.24453	4429	4086	58	138	243	4371	16.247	76.3621	4.60806	4.11554	85.1606	20.6925
14	17	47	GSTT1	JHU18273.B14C17	198	205	34	38	18	164	9.278	5.82353	2.11443	4514	4276	50	57	32	4464	131.844	90.28	5.53149	5.3701	83.5584	15.5599
14	17	48	GSTT1	JHU18273.B14C17	177	182	36	39	18	141	7.944	4.91667	1.66169	3765	3628	49	58	45	3716	79.333	76.8367	4.63956	5.3701	83.5584	15.5599
16	22	45	HSPA6	JHU18279.B16C22	233	228	42	47	25	191	7.24	5.54762	1.97668	3630	3111	48	99	206	3582	14.621	75.625	4.55916	5.44048	68.9163	12.6673
16	22	46	HSPA6	JHU18279.B16C22	208	203	39	44	22	169	7.227	5.33333	1.8697	3297	2896	53	141	270	3244	10.204	62.2075	3.66894	5.44048	68.9163	12.6673
15	22	43	MCL1	JHU18293.B15C22	179	181	31	34	16	148	9.188	5.77419	2.0898	2805	2769	40	45	24	2765	113.5	70.125	4.19425	5.27043	69.2698	13.1431
15	22	44	MCL1	JHU18293.B15C22	143	155	30	33	15	113	8.133	4.76667	1.5868	2805	2742	41	46	24	2764	112.333	68.4146	4.08077	5.27043	69.2698	13.1431
16	29	45	RCAN3	JHU18309.B16C29	164	171	40	43	19	124	6.737	4.1	1.25397	3619	3427	50	54	25	3569	134.92	72.38	4.34386	3.94744	68.33	17.31
16	29	46	RCAN3	JHU18309.B16C29	148	146	39	42	19	109	5.474	3.79487	1.10164	3214	2975	50	55	29	3164	100.69	64.28	3.80644	3.94744	68.33	17.31
15	22	47	SH3BP1	JHU18315.B15C22	197	434	31	35	16	166	24.938	6.35484	2.37968	3472	3181	56	63	37	3416	84.27	62	3.65517	5.48045	59.8455	10.9198
15	22	48	SH3BP1	JHU18315.B15C22	152	158	33	36	16	119	7.625	4.60606	1.50662	3173	2872	55	63	65	3118	43.215	57.6909	3.36927	5.48045	59.8455	10.9198
13	22	47	SULT2A1	JHU18327.B13C22	226	215	38	41	18	188	9.667	5.94737	2.17625	7105	6215	54	64	49	7051	125.531	131.574	8.27127	5.88158	120.875	20.5514
13	22	48	SULT2A1	JHU18327.B13C22	221	216	38	42	18	183	9.667	5.81579	2.11056	6280	5578	57	65	45	6223	122.511	110.175	6.85151	5.88158	120.875	20.5514
13	22	53	SULT2A1	JHU18327.B13C22	38	41	39	43	19	-1	-0.105	0.974359	-0.306472										0.987179
13	22	54	SULT2A1	JHU18327.B13C22	39	42	39	42	18	0	0	1	-0.293671										0.987179
13	4	43	API5	JHU18336.B13C4	115	127	42	45	19	73	4.316	2.7381	0.574056	2784	2429	47	54	55	2737	43.182	59.234	3.47165	2.66173	58.4431	21.9568
13	4	44	API5	JHU18336.B13C4	106	109	41	44	20	65	3.25	2.58537	0.497807	2652	2237	46	54	57	2606	38.298	57.6522	3.3667	2.66173	58.4431	21.9568
14	1	43	APOC3	JHU18338.B14C1	184	180	37	41	19	147	7.316	4.97297	1.6898	4552	4153	45	49	24	4507	171	101.156	6.25306	4.37538	92.9266	21.2385
14	1	44	APOC3	JHU18338.B14C1	136	141	36	40	18	100	5.611	3.77778	1.09311	3642	3284	43	47	22	3599	147.136	84.6977	5.16112	4.37538	92.9266	21.2385
13	11	43	CYP2J2	JHU18352.B13C11	197	194	41	44	19	156	7.895	4.80488	1.60588	4585	4163	51	57	33	4534	124.424	89.902	5.50641	4.46341	81.9935	18.3701
13	11	44	CYP2J2	JHU18352.B13C11	169	169	41	44	20	128	6.25	4.12195	1.26493	3482	3201	47	52	29	3435	108.586	74.0851	4.45699	4.46341	81.9935	18.3701
13	25	43	FLAD1	JHU18358.B13C25	208	193	38	42	19	170	7.947	5.47368	1.93977	5721	4903	51	61	49	5670	98.816	112.176	6.98428	5.13158	103.706	20.2094
13	25	44	FLAD1	JHU18358.B13C25	182	175	38	42	20	144	6.65	4.78947	1.59819	4857	4328	51	60	45	4806	94.844	95.2353	5.86027	5.13158	103.706	20.2094
15	25	47	HBA1	JHU18366.B15C25	131	136	32	35	16	99	6.313	4.09375	1.25085	2850	2722	45	60	90	2805	29.578	63.3333	3.74363	3.72869	58.2943	15.634
15	25	48	HBA1	JHU18366.B15C25	111	120	33	36	16	78	5.25	3.36364	0.886351	2503	2357	47	61	89	2456	25.798	53.2553	3.07498	3.72869	58.2943	15.634
15	19	43	KCNK1	JHU18375.B15C19	158	173	32	35	16	126	8.625	4.9375	1.67209	2813	2908	46	54	37	2767	77.135	61.1522	3.59892	4.625	56.913	12.3055
15	19	44	KCNK1	JHU18375.B15C19	138	149	32	35	16	106	7.125	4.3125	1.36006	2423	2452	46	53	35	2377	68.543	52.6739	3.0364	4.625	56.913	12.3055
15	19	45	ME3	JHU18383.B15C19	223	211	32	36	17	191	10.294	6.96875	2.68617	6099	5370	65	146	274	6034	19.066	93.8308	5.76708	6.73438	92.2688	13.7012
15	19	46	ME3	JHU18383.B15C19	208	202	32	35	16	176	10.438	6.5	2.45215	5261	4502	58	98	154	5203	28.597	90.7069	5.55982	6.73438	92.2688	13.7012
13	16	45	NGB	JHU18387.B13C16	147	141	39	42	19	108	5.211	3.76923	1.08884	3493	3249	50	59	34	3443	93.824	69.86	4.17667	3.5	68.11	19.46
13	16	46	NGB	JHU18387.B13C16	126	119	39	42	19	87	4.053	3.23077	0.820019	3318	2917	50	57	32	3268	89.375	66.36	3.94445	3.5	68.11	19.46
13	24	43	OXR1	JHU18389.B13C24	204	210	38	42	20	166	8.4	5.36842	1.88722	4697	3994	50	58	44	4647	89.455	93.94	5.77432	5.3734	90.8867	16.9142
13	24	44	OXR1	JHU18389.B13C24	199	192	37	41	19	162	7.947	5.37838	1.89219	4216	3711	48	59	47	4168	77.702	87.8333	5.36916	5.3734	90.8867	16.9142
14	16	45	RAB31	JHU18399.B14C16	236	214	35	39	21	201	8.333	6.74286	2.57339	6097	5482	53	63	47	6044	115.298	115.038	7.17412	6.54286	108.63	16.6028
14	16	46	RAB31	JHU18399.B14C16	222	209	35	39	19	187	8.947	6.34286	2.3737	5520	4987	54	71	165	5466	29.794	102.222	6.32383	6.54286	108.63	16.6028
16	1	47	XAGE2	JHU18424.B16C1	237	222	31	35	16	206	11.688	7.64516	3.02386	7051	6242	49	59	41	7002	150.805	143.898	9.08893	7.51613	126.492	16.8294
16	1	48	XAGE2	JHU18424.B16C1	229	214	31	35	16	198	11.188	7.3871	2.89502	6327	5306	58	77	186	6269	28.113	109.086	6.77925	7.51613	126.492	16.8294
16	13	47	BASP1	JHU18435.B16C13	197	184	35	39	17	162	8.529	5.62857	2.0171	6727	5277	53	72	248	6674	20.988	126.925	7.96278	5.55714	120.778	21.7338
16	13	48	BASP1	JHU18435.B16C13	192	187	35	38	16	157	9.313	5.48571	1.94578	6534	5321	57	65	38	6477	138.316	114.632	7.14717	5.55714	120.778	21.7338
15	7	43	HSPA1A	JHU18458.B15C7	253	237	35	41	23	218	8.522	7.22857	2.81588	4583	3973	56	255	517	4527	7.191	81.8393	4.97147	6.9084	88.1096	12.754
15	7	44	HSPA1A	JHU18458.B15C7	224	214	34	40	23	190	7.565	6.58824	2.4962	4719	3973	50	172	430	4669	8.84	94.38	5.80352	6.9084	88.1096	12.754
16	18	47	KJ902540	JHU18464.B16C18	209	218	37	41	18	172	9.833	5.64865	2.02712	2738	2643	47	51	27	2691	96	58.2553	3.40672	5.63514	55.2807	9.81001
16	18	48	KJ902540	JHU18464.B16C18	208	295	37	40	19	171	13.421	5.62162	2.01363	2563	2465	49	55	29	2514	83.103	52.3061	3.012	5.63514	55.2807	9.81001
14	31	45	MOSPD2	JHU18478.B14C31	243	246	34	38	21	209	9.905	7.14706	2.77519	5124	4830	62	213	616	5062	7.495	82.6452	5.02494	6.98529	81.0553	11.6037
14	31	46	MOSPD2	JHU18478.B14C31	232	233	34	40	25	198	7.72	6.82353	2.61367	4609	4407	58	262	710	4551	5.838	79.4655	4.81397	6.98529	81.0553	11.6037
15	31	45	PUS3	JHU18494.B15C31	160	170	31	34	15	129	9.067	5.16129	1.78381	3666	3504	41	173	2085	3625	1.598	89.4146	5.47408	4.85484	79.0518	16.2831
15	31	46	PUS3	JHU18494.B15C31	141	147	31	34	15	110	7.533	4.54839	1.47783	3091	2923	45	55	73	3046	39.288	68.6889	4.09896	4.85484	79.0518	16.2831
14	28	43	SSB	JHU18504.B14C28	117	121	32	36	16	85	5.313	3.65625	1.03244	2545	2496	37	41	20	2508	122.75	68.7838	4.10526	3.52509	63.7162	18.075
14	28	44	SSB	JHU18504.B14C28	112	114	33	36	17	79	4.588	3.39394	0.90148	2170	2084	37	41	20	2133	102.15	58.6486	3.43282	3.52509	63.7162	18.075
16	1	87	UBE2J1	JHU18517.B16C1	193	202	35	39	18	158	9.056	5.51429	1.96004	3334	3269	38	57	277	3296	11.596	87.7368	5.36276	5.15714	84.8398	16.4509
16	1	88	UBE2J1	JHU18517.B16C1	168	182	35	39	17	133	8.412	4.8	1.60344	2868	3157	35	41	27	2833	115.407	81.9429	4.97834	5.15714	84.8398	16.4509
16	7	47	UBQLN3	JHU18518.B16C7	171	306	35	39	19	136	14.053	4.88571	1.64623	3784	3261	45	70	81	3739	39.395	84.0889	5.12072	4.58571	74.7359	16.2976
16	7	48	UBQLN3	JHU18518.B16C7	150	152	35	39	18	115	6.278	4.28571	1.34669	3073	2782	47	78	92	3026	29.391	65.383	3.87962	4.58571	74.7359	16.2976
14	30	45	VCL	JHU18520.B14C30	184	187	35	44	33	149	4.333	5.25714	1.83167	4244	3928	63	416	894	4181	3.928	67.3651	4.01113	4.97579	73.8296	14.8378
14	30	46	VCL	JHU18520.B14C30	169	174	36	47	40	133	3.175	4.69444	1.55074	4095	3797	51	304	777	4044	4.495	80.2941	4.86895	4.97579	73.8296	14.8378
15	15	51	MARCKS	JHU18576.B15C15	184	189	33	36	16	151	9.563	5.57576	1.99073	4244	3543	39	46	28	4205	124.893	108.821	6.76162	4.95455	100.032	20.19
15	15	52	MARCKS	JHU18576.B15C15	143	143	33	36	16	110	6.688	4.33333	1.37046	3741	3251	41	47	28	3700	114.429	91.2439	5.59544	4.95455	100.032	20.19
14	2	51	TXNDC15	JHU18603.B14C2	161	166	38	41	18	123	6.944	4.23684	1.32229	2983	3019	43	47	22	2940	135.091	69.3721	4.14429	4.05085	61.8906	15.2784
14	2	52	TXNDC15	JHU18603.B14C2	143	149	37	41	18	106	6	3.86486	1.13658	2394	2412	44	48	22	2350	107.455	54.4091	3.15153	4.05085	61.8906	15.2784
14	12	49	TXNDC2	JHU18604.B14C12	213	216	37	40	17	176	10.353	5.75676	2.08109	4074	3650	46	53	32	4028	112.406	88.5652	5.41772	5.65616	88.4687	15.6411
14	12	50	TXNDC2	JHU18604.B14C12	200	200	36	40	18	164	8.889	5.55556	1.98064	3800	3381	43	49	29	3757	114.897	88.3721	5.40491	5.65616	88.4687	15.6411
15	24	53	AP1B1	JHU18650.B15C24	232	222	34	37	17	198	10.882	6.82353	2.61367	5713	4690	56	96	105	5657	43.752	102.018	6.31027	6.59358	104.289	15.8167
15	24	54	AP1B1	JHU18650.B15C24	210	202	33	36	16	177	10.375	6.36364	2.38407	5328	4334	50	70	68	5278	62.706	106.56	6.61164	6.59358	104.289	15.8167
16	4	49	LINC00634_frag	JHU18652.B16C4	160	153	32	36	16	128	7.313	5	1.70329	4333	3775	44	49	23	4289	162	98.4773	6.07536	4.79032	91.6609	19.1346
16	4	50	LINC00634_frag	JHU18652.B16C4	142	143	31	35	16	111	6.75	4.58065	1.49393	3818	3372	45	51	25	3773	132.84	84.8444	5.17085	4.79032	91.6609	19.1346
16	6	53	CCDC117	JHU18658.B16C6	132	131	32	36	16	100	5.938	4.125	1.26645	4051	3485	56	64	37	3995	92.459	72.3393	4.34116	3.89583	68.4196	17.5623
16	6	54	CCDC117	JHU18658.B16C6	121	121	33	37	20	88	4.2	3.66667	1.03764	3612	3168	56	62	32	3556	97.063	64.5	3.82104	3.89583	68.4196	17.5623
16	24	51	CRYBB1	JHU18664.B16C24	184	178	38	42	18	146	7.556	4.84211	1.62446	6262	5444	50	56	34	6212	158.471	125.24	7.85102	4.67105	107.807	23.0797
16	24	52	CRYBB1	JHU18664.B16C24	171	170	38	41	19	133	6.789	4.5	1.45367	6055	5374	67	107	188	5988	28.016	90.3731	5.53767	4.67105	107.807	23.0797
16	19	49	DMC1	JHU18669.B16C19	144	149	37	40	18	107	6.056	3.89189	1.15008	3244	3174	46	52	32	3198	97.563	70.5217	4.22057	3.55706	64.188	18.0452
16	19	50	DMC1	JHU18669.B16C19	116	123	36	40	17	80	4.882	3.22222	0.815752	2777	2782	48	54	32	2729	85.25	57.8542	3.3801	3.55706	64.188	18.0452
16	1	49	MIOX	JHU18696.B16C1	240	224	32	36	16	208	11.75	7.5	2.95139	6141	5148	60	69	41	6081	123.878	102.35	6.33231	6.98438	94.8337	13.578
16	1	50	MIOX	JHU18696.B16C1	207	199	32	35	16	175	10.25	6.46875	2.43655	5501	4601	63	79	229	5438	19.747	87.3175	5.33493	6.98438	94.8337	13.578
15	4	51	RABL2A	JHU18715.B15C4	248	243	33	37	16	215	12.875	7.51515	2.95895	4645	4352	45	51	28	4600	153.607	103.222	6.39018	6.95455	90.6677	13.0372
15	4	52	RABL2A	JHU18715.B15C4	211	218	33	37	16	178	11.313	6.39394	2.3992	4140	3972	53	58	29	4087	134.966	78.1132	4.72425	6.95455	90.6677	13.0372
16	1	51	SEC14L4	JHU18718.B16C1	210	213	30	34	16	180	11.188	7	2.70177	5866	5295	58	77	255	5808	20.463	101.138	6.25189	6.7	93.6876	13.9832
16	1	52	SEC14L4	JHU18718.B16C1	192	184	30	34	15	162	10	6.4	2.40223	5088	4548	59	66	65	5029	68.954	86.2373	5.26327	6.7	93.6876	13.9832
16	16	53	dJ402G11.C22.5	JHU18719.B16C16	149	164	34	37	16	115	7.938	4.38235	1.39494	3316	3405	45	50	24	3271	139.792	73.6889	4.4307	4.21975	69.9491	16.5766
16	16	54	dJ402G11.C22.5	JHU18719.B16C16	142	156	35	38	17	107	6.941	4.05714	1.23258	2847	2908	43	48	24	2804	119.167	66.2093	3.93445	4.21975	69.9491	16.5766
15	4	53	SYNGR1	JHU18725.B15C4	191	193	33	36	16	158	9.813	5.78788	2.09663	3888	3869	50	57	31	3838	122.968	77.76	4.70081	5.43939	76.88	14.1339
15	4	54	SYNGR1	JHU18725.B15C4	168	177	33	36	16	135	8.813	5.09091	1.74867	3420	3433	45	50	26	3375	130.115	76	4.58404	5.43939	76.88	14.1339
15	31	49	OPLAH	JHU18792.B15C31	189	197	32	36	16	157	10.063	5.90625	2.15573	3182	3026	49	71	183	3133	16.148	64.9388	3.85015	5.33191	60.334	11.3156
15	31	50	OPLAH	JHU18792.B15C31	157	163	33	37	18	124	7	4.75758	1.58226	2675	2632	48	69	182	2627	14.082	55.7292	3.23911	5.33191	60.334	11.3156
13	20	67	DMRTB1_frag	JHU18841.B13C20	161	165	39	42	19	122	6.474	4.12821	1.26805	3084	2906	42	46	23	3042	124.348	73.4286	4.41343	3.97436	68.7143	17.2894
13	20	68	DMRTB1_frag	JHU18841.B13C20	149	158	39	42	19	110	6.105	3.82051	1.11444	2688	2580	42	46	24	2646	105.583	64	3.78787	3.97436	68.7143	17.2894
15	23	67	EXOC1_frag	JHU18842.B15C23	182	185	33	36	16	149	9.313	5.51515	1.96047	4053	3927	45	52	28	4008	138.393	90.0667	5.51734	5.0857	85.4538	16.8028
15	23	68	EXOC1_frag	JHU18842.B15C23	149	159	32	36	16	117	7.688	4.65625	1.53168	3557	3412	44	50	27	3513	124.519	80.8409	4.90523	5.0857	85.4538	16.8028
13	12	67	IDI1	JHU18847.B13C12	153	149	41	44	20	112	5.25	3.73171	1.07011	3293	2885	45	49	23	3248	123.304	73.1778	4.39679	3.51585	69.057	19.6416
13	12	68	IDI1	JHU18847.B13C12	132	134	40	44	20	92	4.5	3.3	0.854581	3052	2565	47	54	37	3005	67.865	64.9362	3.84998	3.51585	69.057	19.6416
14	2	67	KHDC1L	JHU18850.B14C2	187	200	38	42	19	149	8.316	4.92105	1.66388	4325	4121	56	62	29	4269	139.966	77.2321	4.66579	4.57895	72.5878	15.8525
14	2	68	KHDC1L	JHU18850.B14C2	161	173	38	41	19	123	6.947	4.23684	1.32229	3601	3496	53	57	28	3548	122.821	67.9434	4.0495	4.57895	72.5878	15.8525
15	3	67	KHDC1L	JHU18850.B15C3	143	147	33	36	18	110	6.167	4.33333	1.37046	3146	3223	40	45	22	3106	144.455	78.65	4.75986	4.28788	75.2353	17.546
15	3	68	KHDC1L	JHU18850.B15C3	140	142	33	37	17	107	6.176	4.24242	1.32508	2801	2770	39	44	22	2762	123.909	71.8205	4.30674	4.28788	75.2353	17.546
14	20	71	MZT1	JHU18856.B14C20	169	171	36	39	18	133	7.333	4.69444	1.55074	4478	4252	46	52	28	4432	150	97.3478	6.00043	4.57579	90.0489	19.6794
14	20	72	MZT1	JHU18856.B14C20	156	155	35	39	19	121	6.105	4.45714	1.43227	3641	3506	44	49	24	3597	144.042	82.75	5.03189	4.57579	90.0489	19.6794
16	26	67	PCP4L1	JHU18860.B16C26	122	125	38	41	21	84	4	3.21053	0.809913	3545	3058	47	51	23	3498	130.739	75.4255	4.54593	3.06472	71.5699	23.3528
16	26	68	PCP4L1	JHU18860.B16C26	108	117	37	41	19	71	4	2.91892	0.66433	3318	2821	49	53	26	3269	106.462	67.7143	4.0343	3.06472	71.5699	23.3528
13	26	19	ADIPOQ	JHU18972.B13C26	181	186	37	41	19	144	7.632	4.89189	1.64932	3027	2743	44	48	24	2983	112.292	68.7955	4.10604	4.80492	65.8163	13.6977
13	26	20	ADIPOQ	JHU18972.B13C26	184	183	39	42	18	145	7.833	4.71795	1.56248	2702	2567	43	47	25	2659	100.8	62.8372	3.71072	4.80492	65.8163	13.6977
16	2	23	CUTA	JHU18996.B16C2	209	208	35	39	17	174	9.941	5.97143	2.18827	5130	4470	44	51	34	5086	129.971	116.591	7.27717	5.61429	102.966	18.3399
16	2	24	CUTA	JHU18996.B16C2	184	183	35	39	17	149	8.471	5.25714	1.83167	4199	3657	47	144	1673	4152	2.1	89.3404	5.46915	5.61429	102.966	18.3399
15	27	89	CBLN1	JHU19076.B15C27	162	168	34	38	17	128	7.647	4.76471	1.58582	2514	2533	40	46	38	2474	65.447	62.85	3.71157	4.38235	60.8845	13.8931
15	27	90	CBLN1	JHU19076.B15C27	140	144	35	37	16	105	6.688	4	1.20405	2180	2082	37	45	42	2143	48.5	58.9189	3.45075	4.38235	60.8845	13.8931
15	29	19	MSRB2	JHU19120.B15C29	209	213	33	37	16	176	11	6.33333	2.36894	3743	3405	43	61	276	3700	12.116	87.0465	5.31696	5.68137	71.4419	12.5748
15	29	20	MSRB2	JHU19120.B15C29	171	173	34	37	16	137	8.5	5.02941	1.71797	2401	2263	43	52	49	2358	45.122	55.8372	3.24628	5.68137	71.4419	12.5748
14	31	19	HEPHL1	JHU19294.B14C31	221	213	32	36	17	189	10.412	6.90625	2.65497	6090	5465	41	46	30	6049	180.633	148.537	9.3967	6.16525	134.502	21.8161
14	31	20	HEPHL1	JHU19294.B14C31	179	205	33	37	16	146	10.5	5.42424	1.91509	5421	4836	45	51	31	5376	154.355	120.467	7.53432	6.16525	134.502	21.8161
15	12	25	APOO	JHU19358.B15C12	167	170	31	35	15	136	9	5.3871	1.89654	3031	3064	47	51	26	2984	115.885	64.4894	3.82033	4.75605	64.5586	13.574
15	12	26	APOO	JHU19358.B15C12	132	137	32	35	15	100	6.8	4.125	1.26645	2779	2605	43	49	26	2736	98.308	64.6279	3.82953	4.75605	64.5586	13.574
16	20	25	PRB1	JHU19422.B16C20	199	195	42	45	19	157	7.895	4.7381	1.57254	5269	4415	49	65	200	5220	21.75	107.531	6.67603	4.57636	97.4729	21.2992
16	20	26	PRB1	JHU19422.B16C20	181	181	41	44	19	140	7.211	4.41463	1.41105	4633	4388	53	69	198	4580	21.813	87.4151	5.34141	4.57636	97.4729	21.2992
13	32	29	PGK2	JHU19504.B13C32	166	156	39	43	20	127	5.65	4.25641	1.33206	3116	2679	44	74	100	3072	26.05	70.8182	4.24024	4.20715	69.0313	16.4081
13	32	30	PGK2	JHU19504.B13C32	158	153	38	42	20	120	5.55	4.15789	1.28288	3026	2618	45	59	62	2981	41.274	67.2444	4.00313	4.20715	69.0313	16.4081
16	29	27	PPP1R9A	JHU19519.B16C29	119	122	45	48	21	74	3.524	2.64444	0.527302	2846	2396	54	58	27	2792	86.593	52.7037	3.03838	2.54444	55.4248	21.7827
16	29	28	PPP1R9A	JHU19519.B16C29	110	108	45	48	20	65	3	2.44444	0.427454	2791	2334	48	53	26	2743	87.731	58.1458	3.39945	2.54444	55.4248	21.7827
15	9	27	PRPS1L1	JHU19523.B15C9	142	143	32	35	15	110	7.2	4.4375	1.42247	3075	2825	39	44	22	3036	126.409	78.8462	4.77288	4.15625	70.8255	17.0407
15	9	28	PRPS1L1	JHU19523.B15C9	124	126	32	35	15	92	6.067	3.875	1.14164	2575	2421	41	46	23	2534	103.261	62.8049	3.70857	4.15625	70.8255	17.0407
15	14	27	PTPRD	JHU19527.B15C14	86	92	31	35	16	55	3.563	2.77419	0.592078	2342	1945	37	41	19	2305	100.211	63.2973	3.74124	2.90323	58.8025	20.2542
15	14	28	PTPRD	JHU19527.B15C14	94	99	31	34	16	63	4.063	3.03226	0.720914	2118	1796	39	44	21	2079	83.429	54.3077	3.1448	2.90323	58.8025	20.2542
13	14	49	PHKA1	JHU19555.B13C14	146	154	40	44	20	106	5.5	3.65	1.02932	2933	2910	45	50	24	2888	119.167	65.1778	3.86601	3.53232	62.1343	17.5903
13	14	50	PHKA1	JHU19555.B13C14	140	152	41	45	21	99	5.095	3.41463	0.911811	2600	2621	44	48	25	2556	102.92	59.0909	3.46216	3.53232	62.1343	17.5903
15	5	5	Nc2b	JHU19567.B15C5	123	145	32	35	15	91	7.333	3.84375	1.12604	2979	2557	38	42	21	2941	119.762	78.3947	4.74293	3.72833	69.9831	18.7706
15	5	6	Nc2b	JHU19567.B15C5	112	116	31	34	15	81	5.467	3.6129	1.0108	2586	2171	42	48	45	2544	47.178	61.5714	3.62674	3.72833	69.9831	18.7706
15	15	5	Lin28a	JHU19586.B15C15	173	174	31	35	16	142	8.688	5.58065	1.99317	3601	3211	45	52	35	3556	90.257	80.0222	4.85091	5.11845	76.6281	14.971
15	15	6	Lin28a	JHU19586.B15C15	149	149	32	36	16	117	7.063	4.65625	1.53168	3442	2924	47	52	28	3395	102.571	73.234	4.40053	5.11845	76.6281	14.971
15	2	3	Nol3	JHU19589.B15C2	127	123	33	37	18	94	4.778	3.84848	1.12841	3430	2842	47	95	122	3383	22.516	72.9787	4.38359	3.92424	71.8511	18.3095
15	2	4	Nol3	JHU19589.B15C2	124	123	31	35	16	93	5.5	4	1.20405	3324	2810	47	76	91	3277	30.044	70.7234	4.23395	3.92424	71.8511	18.3095
15	26	5	Pdc	JHU19591.B15C26	256	251	36	39	17	220	12.471	7.11111	2.75724	2718	2411	43	48	29	2675	81.483	63.2093	3.73541	6.65015	58.6977	8.82652
15	26	6	Pdc	JHU19591.B15C26	229	216	37	39	17	192	10.412	6.18919	2.29698	2330	2076	43	47	23	2287	88.217	54.186	3.13673	6.65015	58.6977	8.82652
16	29	3	C14orf166	JHU19615.B16C29	185	183	46	49	21	139	6.381	4.02174	1.2149	5006	4286	66	73	39	4940	108.026	75.8485	4.57399	4.08865	78.5805	19.2192
16	29	4	C14orf166	JHU19615.B16C29	187	182	45	48	21	142	6.381	4.15556	1.28171	5204	4518	64	72	43	5140	103.395	81.3125	4.93652	4.08865	78.5805	19.2192
17	4	7	EIF4A1	JHU19628.B17C4	140	139	41	44	20	99	4.75	3.41463	0.911811	2096	1908	39	43	20	2057	93.25	53.7436	3.10737	3.37398	54.8718	16.2632
17	4	8	EIF4A1	JHU19628.B17C4	140	144	42	45	20	98	4.95	3.33333	0.871223	2240	2121	40	44	21	2200	98.905	56	3.25708	3.37398	54.8718	16.2632
14	25	3	Carm1	JHU19706.B14C25	201	214	34	37	16	167	11.063	5.91176	2.15848	3049	3064	41	44	22	3008	137.273	74.3659	4.47562	5.5	71.9329	13.0787
14	25	4	Carm1	JHU19706.B14C25	173	176	34	37	16	139	8.688	5.08824	1.74734	2919	2754	42	47	24	2877	112.792	69.5	4.15278	5.5	71.9329	13.0787
14	24	1	CCT4	JHU19708.B14C24	210	244	33	36	23	177	9.043	6.36364	2.38407	4143	3790	52	83	803	4091	4.616	79.6731	4.82774	6.04947	82.3965	13.6205
14	24	2	CCT4	JHU19708.B14C24	195	190	34	37	17	161	9	5.73529	2.07038	4256	3969	50	58	37	4206	105.703	85.12	5.18914	6.04947	82.3965	13.6205
17	16	11	EYA1	JHU19721.B17C16	114	111	42	44	19	72	3.526	2.71429	0.562169	2545	2250	39	43	21	2506	105.095	65.2564	3.87123	2.62458	60.9032	23.2049
17	16	12	EYA1	JHU19721.B17C16	109	109	43	46	20	66	3.15	2.53488	0.472605	2262	1931	40	43	21	2222	89.905	56.55	3.29357	2.62458	60.9032	23.2049
13	27	5	CLP1	JHU19735.B13C27	206	201	39	42	19	167	8.368	5.28205	1.8441	3064	2873	44	48	24	3020	117.708	69.6364	4.16183	4.97436	65.2273	13.1127
13	27	6	CLP1	JHU19735.B13C27	182	175	39	42	18	143	7.389	4.66667	1.53688	2676	2481	44	49	25	2632	97.28	60.8182	3.57676	4.97436	65.2273	13.1127
20	27	13	IVNS1ABP	JHU19742.B20C27	204	196	40	44	19	164	8	5.1	1.75321	6350	5328	54	68	85	6296	61.882	117.593	7.34363	4.89211	117.483	24.0147
20	27	14	IVNS1ABP	JHU19742.B20C27	178	176	38	41	18	140	7.5	4.68421	1.54563	5986	4964	51	67	82	5935	59.72	117.373	7.32903	4.89211	117.483	24.0147
14	30	3	Bicc1	JHU19798.B14C30	119	111	32	35	16	87	4.75	3.71875	1.06364	3010	2473	37	40	18	2973	135.167	81.3514	4.93909	3.54119	75.3464	21.2771
14	30	4	Bicc1	JHU19798.B14C30	111	109	33	37	20	78	3.6	3.36364	0.886351	2843	2375	41	65	330	2802	7	69.3415	4.14226	3.54119	75.3464	21.2771
15	28	3	TSC22D2	JHU19821.B15C28	118	121	36	39	18	82	4.556	3.27778	0.843487	2650	2246	41	46	24	2609	91.667	64.6341	3.82994	3.21032	59.5511	18.5499
15	28	4	TSC22D2	JHU19821.B15C28	110	113	35	39	22	75	3.364	3.14286	0.776129	2560	2246	47	52	27	2513	81.259	54.4681	3.15544	3.21032	59.5511	18.5499
16	12	9	CHD4	JHU19887.B16C12	135	139	41	43	19	94	5.053	3.29268	0.850928	3195	2712	47	55	39	3148	68.128	67.9787	4.05185	3.19634	64.2036	20.0866
16	12	10	CHD4	JHU19887.B16C12	124	129	40	43	19	84	4.526	3.1	0.754733	2961	2532	49	56	38	2912	65.158	60.4286	3.55091	3.19634	64.2036	20.0866
16	23	7	A0jns7	JHU19895.B16C23	136	140	45	48	20	91	4.6	3.02222	0.715904	3346	2987	51	61	137	3295	21.358	65.6078	3.89454	3.1739	64.3839	20.2854
16	23	8	A0jns7	JHU19895.B16C23	143	144	43	46	20	100	4.9	3.32558	0.867353	3158	2734	50	55	25	3108	107.16	63.16	3.73213	3.1739	64.3839	20.2854
15	12	7	NFIX	JHU19921.B15C12	146	147	31	35	15	115	7.467	4.70968	1.55835	3290	2815	45	52	46	3245	60.065	73.1111	4.39237	4.63817	68.5449	14.7784
15	12	8	NFIX	JHU19921.B15C12	137	137	30	33	14	107	7.429	4.56667	1.48695	3007	2580	47	54	46	2960	54.913	63.9787	3.78645	4.63817	68.5449	14.7784
15	3	7	PRMT3	JHU19932.B15C3	206	200	32	35	15	174	11	6.4375	2.42095	3200	3032	40	44	21	3160	142.286	80	4.84943	6.17036	76.1905	12.3478
15	3	8	PRMT3	JHU19932.B15C3	183	193	31	35	16	152	9.875	5.90323	2.15422	3040	2880	42	49	33	2998	85.788	72.381	4.34393	6.17036	76.1905	12.3478
14	2	9	ZBTB16	JHU19956.B14C2	132	132	37	40	18	95	5.111	3.56757	0.988162	2888	2503	47	51	24	2841	102.167	61.4468	3.61847	3.33784	59.5805	17.85
14	2	10	ZBTB16	JHU19956.B14C2	115	117	37	41	19	78	4	3.10811	0.758781	2828	2375	49	53	26	2779	89.308	57.7143	3.37082	3.33784	59.5805	17.85
19	25	7	SEC14L2	JHU20221.B19C25	123	122	35	38	16	88	5.25	3.51429	0.961561	3256	2826	42	51	92	3214	30.163	77.5238	4.68514	3.2	69.3119	21.66
19	25	8	SEC14L2	JHU20221.B19C25	101	103	35	37	16	66	4.125	2.88571	0.647753	2444	2235	40	45	25	2404	87.6	61.1	3.59546	3.2	69.3119	21.66
20	13	7	FAHD1	JHU20578.B20C13	128	132	36	39	18	92	5.167	3.55556	0.982165	3564	3362	55	70	61	3509	53.967	64.8	3.84094	3.42063	63.0778	18.4404
20	13	8	FAHD1	JHU20578.B20C13	115	119	35	39	18	80	4.444	3.28571	0.847449	2761	2744	45	49	28	2716	96.25	61.3556	3.61241	3.42063	63.0778	18.4404
19	18	11	SET	JHU20732.B19C18	139	137	35	39	18	104	5.444	3.97143	1.18979	4254	3630	39	44	26	4215	137.923	109.077	6.77863	3.86409	106.696	27.6123
19	18	12	SET	JHU20732.B19C18	139	133	37	40	18	102	5.167	3.75676	1.08261	3964	3230	38	45	29	3926	109.828	104.316	6.46274	3.86409	106.696	27.6123
15	31	89	AKR1B10	JHU21291.B15C31	153	154	36	39	17	117	6.765	4.25	1.32886	3428	3010	39	45	27	3389	109.815	87.8974	5.37341	4.125	81.0513	19.6488
15	31	90	AKR1B10	JHU21291.B15C31	140	145	35	38	17	105	6.294	4	1.20405	2894	2511	39	44	25	2855	98.68	74.2051	4.46496	4.125	81.0513	19.6488
19	1	17	ALDOA	JHU21628.B19C1	168	162	36	40	20	132	6.1	4.66667	1.53688	3777	3167	42	50	106	3735	29.406	89.9286	5.50817	4.30476	84.1053	19.5377
19	1	18	ALDOA	JHU21628.B19C1	138	143	35	38	17	103	6.176	3.94286	1.17552	3053	2544	39	43	21	3014	119.095	78.2821	4.73545	4.30476	84.1053	19.5377
14	10	85	PAIP1	JHU21667.B14C10	165	159	37	40	17	128	7	4.45946	1.43343	3050	2890	41	45	22	3009	129.318	74.3902	4.47724	4.2027	67.4678	16.0534
14	10	86	PAIP1	JHU21667.B14C10	146	143	37	41	18	109	5.667	3.94595	1.17706	2664	2399	44	51	33	2620	71.152	60.5455	3.55866	4.2027	67.4678	16.0534
16	18	89	USP13	JHU22797.B16C18	144	152	36	40	17	108	6.588	4	1.20405	2855	2756	43	48	25	2812	108.32	66.3953	3.94679	3.80769	64.0879	16.8312
16	18	90	USP13	JHU22797.B16C18	141	142	39	44	22	102	4.455	3.61538	1.01203	2533	2446	41	46	25	2492	96	61.7805	3.64061	3.80769	64.0879	16.8312
16	7	87	NT5C2	JHU22842.B16C7	170	207	35	38	16	135	10.563	4.85714	1.63197	5008	4968	40	46	25	4968	196.88	125.2	7.84836	4.45635	117.1	26.2771
16	7	88	NT5C2	JHU22842.B16C7	146	156	36	39	18	110	6.5	4.05556	1.23178	4469	4569	41	47	27	4428	167.481	109	6.77353	4.45635	117.1	26.2771
20	28	17	USP10	JHU22865.B20C28	126	132	40	43	19	86	4.684	3.15	0.779695	2782	2791	42	46	21	2740	130.714	66.2381	3.93636	3.1	61.9405	19.9808
20	28	18	USP10	JHU22865.B20C28	122	130	40	43	20	82	4.35	3.05	0.729771	2421	2304	42	46	22	2379	102.636	57.6429	3.36608	3.1	61.9405	19.9808
15	18	89	HSP90AB1	JHU23283.B15C18	180	181	38	44	23	142	5.957	4.73684	1.57191	3701	3400	44	112	165	3657	19.927	84.1136	5.12237	4.61201	83.1666	18.0326
15	18	90	HSP90AB1	JHU23283.B15C18	175	173	39	44	23	136	5.609	4.48718	1.44727	3371	3027	41	72	89	3330	33.202	82.2195	4.99669	4.61201	83.1666	18.0326
14	25	85	SDCCAG3	JHU23334.B14C25	220	215	35	38	17	185	10.412	6.28571	2.34517	3865	3543	47	63	84	3818	41.429	82.234	4.99766	5.60119	75.467	13.4734
14	25	86	SDCCAG3	JHU23334.B14C25	177	184	36	39	17	141	8.529	4.91667	1.66169	3435	3101	50	66	82	3385	37.012	68.7	4.0997	5.60119	75.467	13.4734
14	19	89	CPNE4	JHU23657.B14C19	174	190	36	40	17	138	8.824	4.83333	1.62008	3676	3587	51	58	40	3625	88.225	72.0784	4.32385	4.625	70.3544	15.2118
14	19	90	CPNE4	JHU23657.B14C19	159	168	36	40	17	123	7.529	4.41667	1.41207	3157	3033	46	52	34	3111	87.676	68.6304	4.09509	4.625	70.3544	15.2118
18	11	17	TUBGCP4	JHU23942.B18C11	144	157	39	43	19	105	6	3.69231	1.05044	2424	2422	41	47	27	2383	87.963	59.122	3.46422	3.6751	58.1235	15.8155
18	11	18	TUBGCP4	JHU23942.B18C11	139	145	38	41	19	101	5.474	3.65789	1.03326	2285	2126	40	46	25	2245	83.2	57.125	3.33172	3.6751	58.1235	15.8155
19	17	5	SRA1	JHU24521.B19C17	104	104	34	37	17	70	3.941	3.05882	0.734176	2506	2308	37	41	20	2469	113.35	67.7297	4.03533	2.97059	63.8108	21.4809
19	17	6	SRA1	JHU24521.B19C17	98	98	34	38	17	64	3.529	2.88235	0.646075	2216	2005	37	40	19	2179	103.421	59.8919	3.5153	2.97059	63.8108	21.4809
18	14	3	UBXN7	JHU24681.B18C14	133	142	36	39	18	97	5.722	3.69444	1.0515	2910	2555	40	44	22	2870	114.136	72.75	4.36841	3.69857	71.0823	19.2188
18	14	4	UBXN7	JHU24681.B18C14	137	134	37	41	18	100	5.167	3.7027	1.05563	2846	2406	41	47	29	2805	81.345	69.4146	4.14712	3.69857	71.0823	19.2188
14	21	89	ECHDC1	JHU25034.B14C21	294	283	38	41	17	256	14.235	7.73684	3.06963	6384	5929	47	53	29	6337	202.621	135.83	8.55363	6.93599	119.495	17.2282
14	21	90	ECHDC1	JHU25034.B14C21	227	224	37	40	18	190	10.222	6.13514	2.26999	5158	4677	50	57	36	5108	128.333	103.16	6.38605	6.93599	119.495	17.2282
13	7	85	ALDH1L1	JHU25146.B13C7	200	192	43	47	22	157	6.591	4.65116	1.52914	4027	3563	42	49	31	3985	113.355	95.881	5.9031	4.33721	86.7246	19.9955
13	7	86	ALDH1L1	JHU25146.B13C7	173	181	43	46	21	130	6.429	4.02326	1.21566	3413	3038	44	51	31	3369	96.355	77.5682	4.68809	4.33721	86.7246	19.9955
17	4	17	AKT1	JHU25302.B17C4	193	188	44	47	21	149	6.714	4.38636	1.39694	3857	3326	40	47	28	3817	117.107	96.425	5.9392	3.93182	91.4375	23.2558
17	4	18	AKT1	JHU25302.B17C4	153	150	44	47	21	109	4.905	3.47727	0.943083	3458	2976	40	46	28	3418	104.643	86.45	5.27738	3.93182	91.4375	23.2558
17	11	15	LRRFIP1	JHU25415.B17C11	207	191	43	46	20	164	7.25	4.81395	1.61041	3745	3064	40	96	320	3705	9.275	93.625	5.75343	4.51412	88.1875	19.5359
17	11	16	LRRFIP1	JHU25415.B17C11	177	176	42	45	19	135	6.895	4.21429	1.31103	3310	2743	40	97	320	3270	8.269	82.75	5.03189	4.51412	88.1875	19.5359
19	2	1	ALDH1L2	JHU25420.B19C2	158	160	35	38	17	123	7.176	4.51429	1.4608	2555	2534	34	42	59	2521	42.237	75.1471	4.52745	4.33067	69.4069	16.0268
19	2	2	ALDH1L2	JHU25420.B19C2	141	149	34	38	17	107	6.529	4.14706	1.27747	2292	2165	36	46	66	2256	32.106	63.6667	3.76575	4.33067	69.4069	16.0268
20	3	5	PAK1	JHU25512.B20C3	107	106	34	37	17	73	4.059	3.14706	0.778227	2481	2391	40	43	20	2441	117.4	62.025	3.65683	3.17959	63.0681	19.8353
20	3	6	PAK1	JHU25512.B20C3	106	107	33	37	16	73	4.375	3.21212	0.810709	2308	2414	36	40	19	2272	124.947	64.1111	3.79524	3.17959	63.0681	19.8353
19	26	3	GSTM1	JHU25544.B19C26	128	131	33	37	16	95	5.875	3.87879	1.14354	2672	2499	40	45	20	2632	122.7	66.8	3.97364	3.68182	62.7462	17.0422
19	26	4	GSTM1	JHU25544.B19C26	115	124	33	37	16	82	5.438	3.48485	0.946865	2289	2196	39	43	21	2250	102.524	58.6923	3.43571	3.68182	62.7462	17.0422
18	6	5	SYCE2	JHU25682.B18C6	206	209	38	43	22	168	7.545	5.42105	1.9135	5433	4618	43	51	43	5390	106.209	126.349	7.92459	5.16999	116.979	22.6265
18	6	6	SYCE2	JHU25682.B18C6	182	180	37	41	21	145	6.619	4.91892	1.66281	4950	4369	46	68	275	4904	15.64	107.609	6.68122	5.16999	116.979	22.6265
18	24	1	UBE2Q1	JHU25696.B18C24	282	357	36	39	17	246	18.706	7.83333	3.1178	4680	3922	43	53	42	4637	92.119	108.837	6.76272	7.58333	104.31	13.7552
18	24	2	UBE2Q1	JHU25696.B18C24	264	254	36	40	18	228	11.889	7.33333	2.86818	4590	3888	46	53	39	4544	98.333	99.7826	6.16197	7.58333	104.31	13.7552
18	16	5	PRM3	JHU25698.B18C16	118	116	38	41	19	80	3.947	3.10526	0.757361	3008	2525	42	69	159	2966	15.447	71.619	4.29337	2.89474	71.3793	24.6583
18	16	6	PRM3	JHU25698.B18C16	102	107	38	40	18	64	3.722	2.68421	0.547155	3059	2554	43	71	158	3016	15.715	71.1395	4.26156	2.89474	71.3793	24.6583
17	30	3	HCN1	JHU25867.B17C30	150	157	39	43	19	111	6	3.84615	1.12724	2638	2572	42	51	37	2596	68.135	62.8095	3.70888	3.79808	59.8194	15.7499
17	30	4	HCN1	JHU25867.B17C30	150	152	40	43	19	110	5.737	3.75	1.07924	2330	2261	41	48	32	2289	69.156	56.8293	3.3121	3.79808	59.8194	15.7499
19	17	11	HSD17B14	JHU27170.B19C17	131	138	35	39	17	96	5.824	3.74286	1.07567	3184	3163	37	41	22	3147	141.909	86.0541	5.25111	3.56587	81.3187	22.8047
19	17	12	HSD17B14	JHU27170.B19C17	122	131	36	39	17	86	5.412	3.38889	0.898958	2757	2656	36	41	22	2721	118.864	76.5833	4.62275	3.56587	81.3187	22.8047
20	27	7	SHC1	JHU27398.B20C27	241	239	39	42	18	202	10.944	6.17949	2.29214	3199	2963	43	48	26	3156	112.115	74.3953	4.47758	5.57692	68.3882	12.2627
20	27	8	SHC1	JHU27398.B20C27	194	196	39	43	20	155	7.65	4.97436	1.69049	2620	2392	42	48	28	2578	83.714	62.381	3.68045	5.57692	68.3882	12.2627
20	17	9	FABP2	JHU27502.B20C17	106	109	35	39	18	71	3.889	3.02857	0.719073	2912	2719	44	49	25	2868	106.8	66.1818	3.93263	2.71429	59.5444	21.9374
20	17	10	FABP2	JHU27502.B20C17	84	90	35	39	18	49	2.833	2.4	0.405265	2275	2133	43	47	24	2232	86.917	52.907	3.05187	2.71429	59.5444	21.9374
19	8	11	SCRN1	JHU27595.B19C8	135	134	36	39	17	99	5.588	3.75	1.07924	3242	2738	40	46	29	3202	92.828	81.05	4.9191	3.68056	77.7686	21.1296
19	8	12	SCRN1	JHU27595.B19C8	130	127	36	39	17	94	5.176	3.61111	1.0099	2905	2479	39	45	29	2866	83.931	74.4872	4.48367	3.68056	77.7686	21.1296
20	6	11	CIB3	JHU27969.B20C6	225	226	35	38	17	190	11.059	6.42857	2.41649	5245	5030	41	47	25	5204	199.32	127.927	8.02928	6.08571	121.713	19.9999
20	6	12	CIB3	JHU27969.B20C6	201	199	35	39	17	166	9.412	5.74286	2.07415	4620	4399	40	47	44	4580	98.909	115.5	7.20479	6.08571	121.713	19.9999
13	28	87	IARS	JHU29061.B13C28	186	186	40	43	19	146	7.526	4.65	1.52856	2697	2772	46	64	135	2651	20.059	58.6304	3.43161	4.325	56.9629	13.1706
13	28	88	IARS	JHU29061.B13C28	160	168	40	43	19	120	6.579	4	1.20405	2433	2470	44	64	142	2389	16.944	55.2955	3.21034	4.325	56.9629	13.1706
13	25	3	ZNF746	JHU29101.B13C25	138	133	39	42	18	99	5.056	3.53846	0.973631	3048	2629	45	55	58	3003	44.379	67.7333	4.03557	3.30769	62.8014	18.9865
13	25	4	ZNF746	JHU29101.B13C25	120	121	39	42	18	81	4.389	3.07692	0.743212	2662	2263	46	55	57	2616	38.737	57.8696	3.38112	3.30769	62.8014	18.9865
15	21	61	HECW2	JHU29114.B15C21	181	187	31	35	16	150	9.5	5.83871	2.12201	4349	3803	43	55	41	4306	91.415	101.14	6.252	5.98602	102.645	17.1474
15	21	62	HECW2	JHU29114.B15C21	184	179	30	34	16	154	9.063	6.13333	2.26909	4166	3483	40	46	27	4126	127.296	104.15	6.45174	5.98602	102.645	17.1474
20	17	23	RBMS3	JHU29173.B20C17	161	175	35	39	17	126	8	4.6	1.50359	2570	2710	35	39	19	2535	140.579	73.4286	4.41343	4.25833	65.4	15.3581
20	17	24	RBMS3	JHU29173.B20C17	141	150	36	40	23	105	4.783	3.91667	1.16245	2008	2326	35	39	19	1973	120.368	57.3714	3.34807	4.25833	65.4	15.3581
19	22	23	SRRT	JHU29258.B19C22	270	251	35	39	17	235	12.471	7.71429	3.05837	7539	6226	41	101	378	7498	16.204	183.878	11.7415	7.56548	177.492	23.4607
19	22	24	SRRT	JHU29258.B19C22	267	258	36	39	17	231	12.882	7.41667	2.90979	6502	5547	38	94	374	6464	14.58	171.105	10.8941	7.56548	177.492	23.4607
20	31	19	PDCD6IP	JHU29441.B20C31	216	215	43	46	20	173	8.45	5.02326	1.7149	6382	5745	51	69	65	6331	87.323	125.137	7.8442	4.6902	114.109	24.3293
20	31	20	PDCD6IP	JHU29441.B20C31	183	182	42	45	19	141	7.211	4.35714	1.38235	5051	4814	49	66	60	5002	79.133	103.082	6.38085	4.6902	114.109	24.3293
17	25	21	TACC3	JHU29447.B17C25	242	249	39	43	19	203	10.842	6.20513	2.30494	3626	3040	42	47	29	3584	103.207	86.3333	5.26964	5.82051	85.1167	14.6236
17	25	22	TACC3	JHU29447.B17C25	212	206	39	43	19	173	8.579	5.4359	1.92091	3356	2911	40	45	25	3316	114.64	83.9	5.10819	5.82051	85.1167	14.6236
19	2	27	TPP2	JHU29555.B19C2	138	131	35	39	18	103	5.111	3.94286	1.17552	3845	3233	40	57	102	3805	31.137	96.125	5.9193	3.84286	96.7072	25.1655
19	2	28	TPP2	JHU29555.B19C2	131	127	35	39	17	96	5.176	3.74286	1.07567	3697	3113	38	46	41	3659	74.805	97.2895	5.99656	3.84286	96.7072	25.1655
19	17	27	INMT	JHU29640.B19C17	108	116	34	37	17	74	4.647	3.17647	0.792911	2429	2501	38	41	18	2391	136.667	63.9211	3.78263	3.03109	60.1316	19.8383
19	17	28	INMT	JHU29640.B19C17	101	107	35	38	17	66	4.059	2.88571	0.647753	2141	2176	38	41	19	2103	112.368	56.3421	3.27978	3.03109	60.1316	19.8383
20	7	27	HSPA14	JHU29844.B20C7	171	162	34	38	19	137	6.526	5.02941	1.71797	4696	3925	39	43	22	4657	176.455	120.41	7.53057	4.61765	110.551	23.941
20	7	28	HSPA14	JHU29844.B20C7	143	141	34	38	17	109	6.059	4.20588	1.30683	3927	3327	39	43	22	3888	149.273	100.692	6.22233	4.61765	110.551	23.941
19	10	27	BIN2	JHU29853.B19C10	122	127	33	37	18	89	5	3.69697	1.05276	2798	2631	35	39	19	2763	136.421	79.9429	4.84564	3.40731	70.4	20.6615
19	10	28	BIN2	JHU29853.B19C10	106	109	34	37	17	72	4.235	3.11765	0.763544	2130	2136	35	38	19	2095	110.421	60.8571	3.57934	3.40731	70.4	20.6615
19	5	35	CCDC122	JHU30026.B19C5	115	113	34	38	17	81	4.412	3.38235	0.895695	2776	2294	34	39	25	2742	90.2	81.6471	4.95871	3.0384	77.295	25.4394
19	5	36	CCDC122	JHU30026.B19C5	97	102	36	41	43	61	1.419	2.69444	0.552264	2553	2182	35	39	21	2518	102.048	72.9429	4.38121	3.0384	77.295	25.4394
19	15	35	HNRNPCL1	JHU30033.B19C15	99	104	33	37	17	66	3.941	3	0.704809	2059	2131	36	42	22	2023	94.955	57.1944	3.33633	3	55.2401	18.4134
19	15	36	HNRNPCL1	JHU30033.B19C15	99	104	33	37	17	66	3.941	3	0.704809	1865	1921	35	39	19	1830	99.053	53.2857	3.077	3	55.2401	18.4134
20	21	31	YOD1	JHU30234.B20C21	151	155	38	42	20	113	5.65	3.97368	1.19091	4156	3937	41	45	24	4115	162.167	101.366	6.26702	3.81117	91.9204	24.1187
20	21	32	YOD1	JHU30234.B20C21	135	139	37	40	18	98	5.5	3.64865	1.02864	3299	3184	40	44	24	3259	130.833	82.475	5.01365	3.81117	91.9204	24.1187
17	10	31	TH	JHU30247.B17C10	196	194	42	45	19	154	7.842	4.66667	1.53688	3257	3073	38	42	31	3219	97.774	85.7105	5.22832	4.47619	80.7632	18.0428
17	10	32	TH	JHU30247.B17C10	180	186	42	46	23	138	6.087	4.28571	1.34669	2881	2697	38	42	22	2843	120.682	75.8158	4.57182	4.47619	80.7632	18.0428
17	28	31	ACOT12	JHU30271.B17C28	165	174	38	41	19	127	7	4.34211	1.37484	3202	3150	41	46	29	3161	107.034	78.0976	4.72321	4.19737	74.2154	17.6814
17	28	32	ACOT12	JHU30271.B17C28	154	161	38	41	18	116	6.667	4.05263	1.23033	2743	2703	39	45	26	2704	102.231	70.3333	4.20807	4.19737	74.2154	17.6814
18	30	35	AIM1L	JHU30312.B18C30	227	226	35	39	17	192	11	6.48571	2.44502	4016	3839	38	46	57	3978	66.544	105.684	6.55353	5.94286	99.4421	16.733
18	30	36	AIM1L	JHU30312.B18C30	189	186	35	39	18	154	8.167	5.4	1.90299	3262	3016	35	42	30	3227	99.133	93.2	5.72523	5.94286	99.4421	16.733

## Sheet: Data declaration
Header name	paraphrase
Block	partition
Column	column
Row	row
Name	Site name
ID	Clone ID of the site。Such as：JHU00289.P008E04："JHU00289" means the sequence ID and ".P008E04" means the location
F635 Median	The median value of the foreground signal at 635 nm
B635 Median	The median value of the background signal at the site at 635 nm
F635 Median- B635 Median	The median of the foreground signal value at the site is the median of the background signal value at 635 nm
SNR 635	SNR(Signal to Noise Ratio)= (F635 Mean-B635 Mean) / B635 SD
I	Original signal strength "I"，I= F635 Median / B635 Median
Z-Score	Location correction signal strength
IMean	The mean value of the two-repeat site I of each protein in this sample
IMean_Ratio	The experimental group vs the control group were calculated to obtain the ratio between the groups
